# Supplementary material for: Reply to “Do genome-scale models need exact solvers or clearer standards?”
Source: Mol Syst Biol. 2015 Oct 14;11(10):830. doi: 10.15252/msb.20156548 (PMC4631201; doi:10.15252/msb.20156548)
Supplement: Supplementary file 1 — Dataset EV1 [file msb0011-0830-sd1.zip]

Archive with 3 entries (2 files):
- Dataset1/
- Dataset1/Dataset1.docx
- Dataset1/Dataset1.xls
