# Supplementary material for: Reply to “Do genome-scale models need exact solvers or clearer standards?”
Source: Mol Syst Biol. 2015 Oct 14;11(10):830. doi: 10.15252/msb.20156548 (PMC4631201; doi:10.15252/msb.20156548)
Supplement: Supplementary file 1 — Dataset EV1 [file msb0011-0830-sd1.zip › Dataset1/Dataset1.xls]

## Sheet: Sheet1
Organism	Strain	Genes	Status	Version	Compartments	Reference	PMID	Format	Website	Prokaryote	Abbreviation	Source File	NumMetab	NumInternal	NumReact	NumMetabF	NumReactF	TopBlMetab	TopBlReact	TherBlReact	StoicBlReact	EffForward	EffReverse	EnSubsetReact	NumEnSubset	RedundMetab	GrowStatus	Correct/Subset	MinMedia	NumEssential	NumLethal
Acinetobacter baumannii	AYE	3760	F	AbyMBEL891	2 (c,e)	Kin et al.	20094653	SBML	RSC	Y	AB1	Acinetobacter Baumannii.xml	997	916	891	162	360	507	279	40	5	60	19	264	57	247	Subset	106	4	56	67
Aspergillus niger	CBS 513.88	14165	F	iMA871	3 (c,e,m)	Andersen et al.	18364712	SBML	Chalmers	N	AG1	Aspergillus niger iMA871.xml	2067	1900	1399	271	604	1057	217	117	37	257	32	657	233	572	TopBlocked	1	NA	NA	NA
Aspergillus nidulans		9451	F	iHD666	4 (c,e,m,o)	David et al.	18405346	SBML	Chalmers	N	AN1	Aspergillus Nidulans.xls	742	653	1214	161	532	145	185	373	56	19	10	78	28	347	StoichBlocked	1	NA	NA	NA
Aspergillus oryzae	RIB40	12074	F		3 (c,e,m,x)	Vongsangnak et al.	18500999	SBML	Chalmers	N	AO1	Aspergillus oryzae.xml	2595	2489	2366	404	1347	1595	216	575	47	76	20	302	121	490	Subset	2	1	41	139
Arabidopsis thaliana*		27379	F	AraGEM	6 (c,e,m,s,v,x)	de Oliveira Dal'Molin et al.	20044452	SBML	UQ	N	AT1	Arabidopsis Thaliana.xml	1766	1764	1625	153	323	1062	757	266	77	80	63	286	84	549	StoichBlocked	2	NA	NA	NA
Arabidopsis thaliana		27379	F	iRS1597	6 (c,e,m,s,v,x)	Saha et al.		xls	Penn State	N	AT2	a_thaliana_iRS1597-20110818.xml	1961	1946	1843	206	438	1166	826	200	86	72	83	397	104	574	Subset	123	2	27	104
Acinetobacter baylyi	ADP1	3287	F	iAbaylyiV4	3 (c,e,p)	Durot et al.	18840283	xls	Genoscope	Y	AY1	Acinetobacter Baylyi.xls	814	704	970	189	367	69	174	13	0	189	25	525	109	446	Subset	179	1	96	120
Acinetobacter baylyi	ADP1	3287	F	iAbaylyiV4	3 (c,e,p)	Durot et al.	18840283	xls	Genoscope	Y	AY2	Acinetobacter Baylyi.xls	828	709	993	194	381	66	180	13	0	191	25	533	114	449	Subset	179	1	96	120
Acinetobacter baylyi	ADP1	3287	F	iAbaylyiV4	3 (c,e,p)	Durot et al.	18840283	xls	Genoscope	Y	AY3	Acinetobacter Baylyi.xls	828	708	995	193	382	62	177	15	0	199	24	537	116	453	Subset	179	1	93	142
Acinetobacter baylyi	ADP1	3287	F	iAbaylyiV4	3 (c,e,p)	Durot et al.	18840283	xls	Genoscope	Y	AY4	Acinetobacter Baylyi.xls	828	708	996	194	384	62	177	15	0	198	24	535	115	452	Subset	179	1	93	142
Buchnera aphidicola**	APS	574	F	iGT196	2 (c,e)	Thomas et al.	19232131	xls	BuchneraCyc	Y	BA1	Buchnera Aphidicola.xls	257	255	264	55	68	12	10	0	0	50	26	213	27	188	Subset	109	1	112	51
Burkholderia cenocepacia	J2315	7116	F	iKF1028	2 (c,e)	Fang et al.	21609491	SBML	BMC Syst Biol	N	BC1	Burkholderia cenocepacia.xml	834	834	959	149	262	207	175	118	17	64	67	480	93	478	Subset	173	1	165	135
Bacillus subtilis		4114	F	model_v3	2 (c,e)	Oh et al.	17573341	xls	JBC	Y	BS1	Bacillus subtilis.xls	988	763	1245	177	436	265	470	76	19	84	65	360	116	321	NA	NA	NA	NA	NA
Bacillus subtilis	168	4114	F	iBsu1103	2 (c,e)	Henry et al.	19555510	xml	Genome Res	Y	BS2	Bacillus Subtilis.xml	1625	1381	1681	290	658	385	323	10	16	283	102	899	225	706	Subset	271	1	21	625
Clostridium acetobutylicum	ATCC 824	3848	F		2 (c,e)	Senger and Papoutsakis	18767192			Y	CA1	Clostridium acetobutylicum.xls	531	464	553	96	199	199	189	0	44	0	0	173	52	169	TopBlocked	4	NA	NA	NA
Clostridium acetobutylicum	ATCC 824	3848	F		2 (c,e)	Lee et al.	18758767			Y	CA2	Clostridium acetobutylicum Lee et al.xls	479	422	503	109	212	101	82	7	2	63	8	264	64	212	Subset	69	2	46	98
Clostridium beijerinckii	NCIMB 8052	5243	F	iCB925	2(c,e)	Milne et al.	21846360	SBML	BMC SysBio	Y	CB1	Clostridium beijerinckii.xml	900	881	938	159	308	455	343	83	11	45	41	252	59	267	Subset	104	1	57	153
Corynebacterium glutamicum	ATCC 13032	3002	F		2 (c,e)	Kjeldsen and Nielsen	18985611	xls	Chalmers	Y	CG1	Corynebacterium glutamicum 1.xls	394	334	461	115	238	42	43	43	4	50	9	186	53	177	Subset	48	2	30	103
Corynebacterium glutamicum	ATCC 13032	3002	F		2 (c,e)	Shinfuku et al.	19646286			Y	CG2	Corynebacterium glutamicum 2.xls	422	390	475	124	218	33	27	38	25	45	11	216	49	233	Subset	94	1	46	115
Cryptosporidium hominis***		3884	F	iNV213	2 (c,e)	Vanee et al.	20491062			N	CH1	Cryptosporidium hominis.xls	959	826	730	41	127	656	470	86	11	7	22	70	34	129	TopBlocked	7	NA	NA	NA
Chlamydomonas reinhardtii		16709	F	iRC1080	10 (c, e, h, s, f, x, g, m, n, u)	Chang et al.	21811229	SBML	UCSD	N	CR1	Chlamydomonas reinhardtii iRC1080.xml	1706	1706	2191	520	1079	457	387	151	37	213	94	739	202	729	Unblocked	1	1	333	1353
Chromohalobacter salexigens	DSM 3043	3352	F	iOA584	2 (c,e)	Ates et al.	21251315	xls		Y	CS1	Chromohalobacter salexigens iOA584.XLS	1517	1024	1387	209	580	245	208	58	27	115	167	702	245	570	StoichBlocked	8	NA	NA	NA
Clostridium thermocellum	ATCC 27405	3307	F	iSR432	2 (c,e)	Roberts et al.	20307315	SBML		Y	CT1	Clostridium Thermocellum.xml	583	564	581	74	144	252	199	26	5	57	32	236	29	238	Subset	171	1	35	115
Dehalococcoides ethenogenes		2061	F	iAI549	2 (c,e)	Islam et al.	20811585	SBML		Y	DE1	Dehalococcoides ethenogenes iAI549.xml	587	552	555	69	121	232	180	37	5	53	43	249	37	251	Subset	160	1	23	139
Escherichia coli	KNA2 MG1655	4405	F	iJR904	2 (c,e)	Reed et al.	12952533	SBML	UCSD	Y	EC2	Escherichia Coli Ijr904.xml	904	761	1075	199	432	123	110	248	50	51	79	324	89	439	Subset	94	1	124	64
Escherichia coli	KNA2 MG1655	4405	F	iAF1260	3 (c,e,p)	Feist et al.	17593909	SBML	UCSD	Y	EC3	Escherichia Coli iAF1260.xml	1972	1668	2382	449	981	130	105	518	216	91	167	841	279	1089	Subset	80	1	200	142
Escherichia coli	W (ATCC 9637)	4764	F	iCA1273	3 (c,e,p)	Archer et al.	21208457	SBML	UQ	Y	EC4	Escherichia coli iCA1273.xls	1749	1435	2477	552	1275	134	427	97	14	219	57	1021	357	749	Subset	57	1	51	207
Escherichia coli	KNA2 MG1655	4405	F	iJO1366	3 (c, e, p)	Orth et al.	21988831	SBML	UCSD	Y	EC5	Escherichia coli iJO1366.xml	1805	1805	2583	515	1106	141	119	523	223	100	176	919	307	1149	Unblocked	1	1	288	267
Escherichia coli	KNA2 MG1655	4405	F	textbook				SBML	UCSD	Y	EC6	Escherichia Coli Textbook.xml	92	72	95	32	56	0	0	8	0	12	19	54	23	40	Subset	3	1	15	111
Francisella tularensis	LVS	1802	F	iRS605	2 (c,e)	Raghunathan et al.	20731870			Y	FT1	Francisella tularensis iRS605.xls	674	578	697	53	131	351	373	93	29	36	25	121	50	174	TopBlocked	6	NA	NA	NA
Geobacter metallireducens		3532	F		2 (c,e)	Sun et al.	19175927	xls		Y	GM1	Geobacter Metallireducens.xls	698	645	705	101	236	319	242	48	5	44	37	223	49	225	Subset	82	1	64	64
Geobacter sulfurreducens		3530	F		2 (c,e)	Mahadevan et al.	16461711	xls		Y	GS1	Geobacter Sulfurireducens.xls	543	502	608	116	260	178	144	14	2	47	29	244	56	208	Subset	18	3	147	53
Halobacterium salinarum	RNA	2867	F		2 (c,e)	Gonzalez et al.	18213408	xls	Mol Biosys	Y	HB1	Halobacterium Salinarum.xls	634	556	711	96	238	157	124	184	84	45	20	127	46	303	NA	NA	NA	NA	NA
Haemophilus influenzae	Rd	1775	F	iCS400	2 (c,e)	Schilling and Palsson	10716908	pdf	UCSD	Y	HI2	Haemophilus influenzae iCS400.xls	447	363	461	72	156	95	89	88	17	54	15	160	51	196	NA	NA	NA	NA	NA
Helicobacter pylori	26695	1632	F	iCS291	2 (c,e)	Schilling et al.	12142428	xls	UCSD	Y	HP1	Helicobacter pylori iCS291.xls	396	332	381	49	97	98	89	110	26	22	11	89	30	185	NA	NA	NA	NA	NA
Helicobacter pylori	26695	1632	F	iIT341	2 (c,e)	Thiele et al.	16077130	SBML	UCSD	Y	HP2	Helicobacter Pylori iIT341.xml	562	485	554	106	171	61	47	60	11	64	67	327	62	318	Subset	164	2	101	81
Homo sapiens		28783	F	Recon 1	8 (c,e,m,x,n,r,v,g)	Duarte et al.	17267599	SBML	PNAS	N	HS1	Homo Sapiens.xml	3188	2766	3742	648	1580	506	433	579	261	314	210	1322	433	1612	StoichBlocked	2	NA	NA	NA
Klebsiella pneumoniae	MGH 78578	5186	F	iYL1228	3 (c,e,p)	Liao et al.	21296962	SBML	J Bacteriol	Y	KP1	Klebsiella pneumoniae.xml	1658	1658	2262	374	805	254	225	608	206	75	127	667	249	1030	Subset	15	1	188	146
Ketogulonicigenium vulgare	WSH-001	3054	F	iWZ663	2 (c,e)	Zou et al.	22728423	XLS	Journal of Biotechnology	Y	KV1	Ketogulonicigenium vulgare.xls	649	519	830	174	363	61	175	36	9	91	9	348	101	284	Subset	51	1	16	99
Lactococcus lactis	ssp. LactisIL1403	2310	F		2 (c,e)	Oliveira et al.	15982422	SBML	Chalmers	Y	LL1	Lactococcus Lactis.xls	600	509	804	212	482	69	63	91	23	64	14	170	63	228	StoichBlocked	1	NA	NA	NA
Leishmania major	Friedlin	8370	F	iAC560	8 (a,f,y,c,e,m,r,n)	Chavali et al.	18364711	SBML	Mol Biosys	N	LM1	Leishmania Major.xml	1165	1101	1112	223	339	405	303	58	37	128	120	514	139	473	Subset	35	9	76	772
Lactobacillus plantarum	WCFS1	3009	F		2 (c,e)	Teusink et al.	17062565	xls		Y	LP1	Lactobacillus Plantarum.xls	657	545	760	97	225	246	319	49	21	55	23	222	78	202	TopBlocked	1	NA	NA	NA
Methanosarcina acetivorans	C2A	4540	F	iVS941	2 (c,e)	Satish Kumar et al.	21324125	SBML	Penn State	Y	MA1	Methanosarcina acetivorans iVS941.XML	851	784	704	32	91	509	372	138	42	24	20	94	33	243	NA	NA	NA	NA	NA
Methanosarcina acetivorans	C2A	4540	F	iMB745	2 (c,e)	Benedict et al.	22139506		ISB	Y	MA2	Methanosarcina acetivorans iMB745.xls	715	646	1269	119	566	134	108	466	45	38	18	147	63	393	IrrevBlocked	2	NA	NA	NA
Methanosarcina barkeri	Fusaro	5072	F	iAF692	2 (c,e)	Feist et al.	16738551	SBML	UCSD	Y	MB1	Methanosarcina Barkeri.xml	698	628	690	98	179	161	125	64	17	54	62	357	52	369	Subset	223	1	90	74
Mycoplasma genitalium	G-37	521	F	iPS189	2 (c,e)	Suthers et al.	19214212	SBML	Penn State	Y	MG1	Mycoplasma Genitalium.xls	359	274	350	49	141	70	65	58	22	45	5	108	44	155	StoichBlocked	1	NA	NA	NA
Mus musculus		28287	F		3 (c,e,m)	Sheikh et al.	15903248			N	MM1	Mus musculus 2005.xls	914	793	1142	176	513	302	227	244	22	44	22	210	74	315	NA	NA	NA	NA	NA
Mus musculus		28287	F		3 (c,e,m)	Quek and Nielsen	19425150	SBML	JSBI	N	MM2	Mus musculus 2008.xml	2179	2110	2037	256	559	1344	946	216	15	94	42	425	124	510	Subset	39	1	85	112
Mus musculus		28287	F		3 (c,e,m)	Selvarasu et al.	20024077	xls	RSC	N	MM3	Mus Musculus.xls	1290	1169	1495	291	708	507	400	109	48	78	42	354	124	371	Subset	19	4	19	142
Mus musculus		28287	F	iMM1415	8 (c,e,g,l,m,n,r,x)	Sigurdsson et al.	20959003			N	MM4	Mus musculus iMM1415.xls	2775	2215	3727	643	1625	485	981	213	39	262	142	1259	409	1087	Subset	2	1	8	128
Mannheimia succiniciproducens	MBEL55E	2384	F		2 (c,e)	Hong et al.	15378067	pdf	Nat Biotech	Y	MS1	Mannheimia succiniproducens.xls	372	331	376	46	94	137	127	71	14	25	8	103	33	148	TopBlocked	7	NA	NA	NA
Mannheimia succiniciproducens	MBEL55E	2384	F		2 (c,e)	Kim et al.	17405177	xls	B&B	Y	MS2	Mannheimia succiniciproducens1.xls	595	515	687	149	348	127	95	33	1	52	5	246	46	239	Subset	117	4	28	70
Mycobacterium tuberculosis	H37Rv	4402	F	iNJ661	2 (c,e)	Jamshidi and Palsson	17555602	xls	UCSD	Y	MT1	Mycobacterium Tuberculosis iNJ661.xml	912	826	1025	193	387	155	130	137	14	61	82	485	128	478	Subset	157	2	157	83
Mycobacterium tuberculosis	H37Rv	4402	F	GSMN-TB	2 (c,e)	Beste et al.	17521419	xls	Surrey	Y	MT2	Mycobacterium Tuberculosis 2.xls	753	652	873	230	456	20	20	0	10	0	0	488	101	402	Subset	47	1	0	6275
Mycobacterium tuberculosis	H37Rv	4402	F	iNJ661m	2 (c,e)	Fang et al.	21092312	SBML	BMC Syst Biol	Y	MT3	Mycobacterium tuberculosis iNJ661m.xml	934	838	1049	207	409	144	122	100	12	63	87	540	134	487	Subset	202	2	167	99
Neisseria meningitidis	serogroup B	2226	F		2 (c,e)	Baart et al.	17617894	xls		Y	NM1	Neisseria Meningitidis.xls	548	514	646	84	233	191	133	105	63	21	9	99	37	239	StoichBlocked	2	NA	NA	NA
Natronomonas pharaonis	DSM 2160	2892	F		2 (c,e)	Gonzalez et al.	20543878	SBML		Y	NP1	Natronomonas Pharaonis.xml	697	697	783	154	281	184	138	48	14	90	49	420	118	359	Subset	63	1	48	260
Pseudomonas aeruginosa	PA01	5640	F	iMO1056	2 (c,e)	Oberhardt et al.	18192387			Y	PA1	Pseudomonas Aeruginosa.xls	874	753	1005	174	370	290	353	9	1	67	28	354	82	289	Subset	68	1	97	82
Plasmodium falciparum	3D7	5615	F		6 (c,i,m,n,r,v)	Huthmacher et al.	20807400	SBML		N	PF1	Plasmodium falciparum 1.xml	1623	1502	1376	153	313	813	554	0	291	0	0	314	96	536	TopBlocked	8	NA	NA	NA
Plasmodium falciparum	3D7	5615	F		4 (c,e,i,m)	Plata et al.	20823846	SBML	MSB	N	PF2	Plasmodium falciparum 2.xml	1025	915	1001	200	344	287	211	104	19	102	71	452	129	428	Subset	77	2	46	626
Porphyromonas gingivalis	W83	2015	F	iVM679	2 (c,e)	Mazumdar et al.	18931137	xls	JB	Y	PG1	Polyphyromonas Gingivalis.xls	631	554	678	131	249	200	210	2	0	57	16	258	48	223	Subset	133	1	27	82
Pichia pastoris	DSMZ 70382	5450	F	PpaMBEL1254	8 (c,e,g,m,n,r,v,x)	Sohn et al.	20503221	pdf	Biotechnol J	N	PP1	Pichia pastoris PpaMBEL1254.xml	1216	1058	1254	229	469	355	251	226	105	67	39	315	112	474	Subset	7	1	7	202
Pichia pastoris	GS115	5313	F	iPP668	8 (c,e,g,m,n,r,v,x)	Chung et al.	20594333	xls		N	PP2	Pichia pastoris.XLS	1177	944	1212	264	565	295	275	57	6	112	47	452	143	385	Subset	47	2	35	263
Pichia pastoris	GS115	5313	F	iLC915	7 (c,m,p,v,r,g,n)	Caspeta et al.	http://gcrg.ucsd.edu/InSilicoOrganisms/OtherOrganisms	xls	Chalmers	N	PP3	Pichia pastoris.xml	2301	2153	1448	278	523	1306	351	110	24	111	67	615	175	569	Unblocked	1	1	49	1479
Pseudomonas putida	KT2440	5350	F	iNJ746	3 (c,p,e)	Nogales et al.	18793442		UCSD	Y	PS1	Pseudomonas putida iJN746.xls	918	830	1040	176	421	141	106	187	39	107	20	460	173	513	StoichBlocked	5	NA	NA	NA
Pseudomonas putida	KT2440	5350	F	iJP815	3 (c,p,e)	Puchalka et al.	18974823		UVA	Y	PS2	Pseudomonas putida iJP815.xls	886	823	877	98	221	430	353	103	26	51	44	258	84	295	NA	NA	NA	NA	NA
Pseudomonas putida	KT2440	5350	F	PpuMBEL1071	2 (c,e)	Sohn et al.	20540110	pdf	Biotechnol J	Y	PS3	Pseudomonas putida PpuMBEL1071.xml	1052	956	1071	196	415	418	305	87	7	78	9	357	100	342	Subset	70	2	30	128
Pichia stipitis	CBS 6054	5841	F	iSS884	4 (c,m,p,v)	Caspeta et al.	http://gcrg.ucsd.edu/InSilicoOrganisms/OtherOrganisms	xls	Chalmers	N	PT1	Pichia stipitis.xml	2228	2171	1376	243	456	1331	309	179	26	99	69	591	185	597	Subset	29	1	64	981
Rhizobium etli	CFN42	3168	F	iOR363	2 (c,e)	Resendis-Antonio et al.	17922569	xls		Y	RE1	Rhizobium Etli.xls	371	358	391	65	132	134	105	48	31	33	20	106	36	159	Unblocked	1	1	18	35
Rhodoferax ferrireducens		4770	F		2 (c,e)	Risso et al.	19772637	xls		Y	RF1	Rhodoferax Ferrireducens.xls	792	723	832	133	315	231	176	20	1	99	32	383	63	359	Subset	194	4	37	99
Rhodobacter sphaeroides	36926	4242	F	iRsp1095	3 (c,e,p)	Imam et al.	21777427	sbml		Y	RS1	Rhodobacter sphaeroides.XLS	1097	946	1309	180	404	113	256	98	127	254	121	617	193	653	StoichBlocked	1	NA	NA	NA
Staphylococcus aureus	N315	2588	F	iSB619	2 (c,e)	Becker and Palsson	15752426	xls	UCSD	Y	SA1	Staphylococcus aureus iSB619.xls	644	561	645	135	265	168	125	19	2	63	49	300	66	258	Subset	77	1	40	146
Staphylococcus aureus	N315	2588	F	iMH551	2 (c,e)	Heinemann et al.	16155945	xls	B&B	Y	SA2	Staphylococcus aureus iMH551.xls	803	716	774	137	272	299	216	70	5	79	26	262	51	280	Subset	127	12	22	132
Staphylococcus aureus	N315	2588	F		2 (c,e)	Lee et al.	19376871	xls		Y	SA3	Staphylococcus Aureus.xls	1601	1463	1529	179	564	923	633	44	105	1	0	326	143	361	TopBlocked	6	NA	NA	NA
Saccharomyces cerevisiae	Sc288	6183	F	iFF708	3 (c,e,m)	Forster et al.	12566402	SBML	Chalmers	N	SC1	Saccharomyces cerevisiae iFF708.xml	1525	1420	1387	299	893	852	192	112	17	45	18	258	85	269	Unblocked	1	1	0	33
Saccharomyces cerevisiae	Sc288	6183	F	iND750	8 (c,e,m,x,n,r,v,g)	Duarte et al.	15197165	SBML	UCSD	N	SC2	Saccharomyces Cerevisiae iND75.xml	1177	1061	1266	196	376	281	223	295	117	73	92	385	130	584	Subset	23	1	159	126
Saccharomyces cerevisiae	Sc288	6183	F	iLL672	3 (c,e,m)	Kuepfer et al.	16204195	xls		N	SC3	Saccharomyces cerevisiae iLL672.xls	672	572	1096	295	811	28	28	28	5	62	32	309	87	249	Subset	58	29	45	140
Saccharomyces cerevisiae	Sc288	6183	F	iIN800	3(c,e,m)	Nookaew et al.	18687109	SBML	Chalmers	N	SC4	Saccharomyces cerevisiae iIN800.xml	1824	1693	1706	359	1059	967	208	186	23	79	22	354	124	367	Subset	2	1	0	0
Saccharomyces cerevisiae	Sc288	6183	F	iMH805/775	15 (c,e,g,m,n,r,v,x,gm,mm,nm,pm,rm,vm,xm)	Herrgård et al.	18846089	SBML	UCSD	N	SC5	Saccharomyces cerevisiae iMH805.xml	2152	2152	1857	323	1030	1350	392	0	156	0	0	447	168	479	NA	NA	NA	NA	NA
Saccharomyces cerevisiae	Sc288	6183	F	iMM904	8(c,e,m,x,n,r,v,g)	Mo et al.	19321003	xls	UCSD	N	SC6	Saccharomyces Cerevisiae.xls	1228	984	1413	309	689	248	270	106	45	86	55	440	148	427	Subset	47	2	25	243
Streptococcus thermophilus	LMG18311	1889	F		2 (c,e)	Pastink et al.	19346354		AEM	Y	SH1	Streptococcus thermophilus LMG18311.xml	592	549	557	111	181	154	111	11	2	64	54	305	53	284	Subset	154	1	54	520
Scheffersomyces stipitis	CBS 6054	5816	F	iTL885	3(c,e,m)	Liu et al.	22998943	xls	Biotechnology for Biofuels	N	SI1	Scheffersomyces stipitis.xls	870	700	1240	318	690	79	247	30	6	91	46	410	143	303	Subset	7	13	18	218
Streptomyces coelicolor	A3(2)	7825	F		2 (c,e)	Borodina et al.	15930493	xls	Chalmers	Y	SM1	Streptomyces coelicolor.xls	601	497	972	242	718	56	50	15	0	58	4	247	60	199	Subset	65	1	25	64
Streptomyces coelicolor	A3(2)	7825	F		2 (c,e)	Alam et al.	20338070	SBML		Y	SM2	Streptomyces Coelicolor.xml	876	760	1015	214	488	206	196	0	51	0	0	432	152	340	TopBlocked	1	NA	NA	NA
Shewanella oneidensis	MRNA	5066	F	iSO783	2 (c,e)	Pinchuck et al.	20589080	xls		Y	SO1	Shewanella Oneidensis.xls	713	616	870	152	353	130	207	47	6	47	27	318	61	334	Subset	127	2	59	77
Saccharomyces pombe	Sz-0205	4940	F	SpoMBEL1693	8(c,e,m,x,n,r,v,g)	Sohn et al.	http://gcrg.ucsd.edu/InSilicoOrganisms/OtherOrganisms	http://gcrg.ucsd.edu/InSilicoOrganisms/OtherOrganisms	BMC SysBio	N	SP1	Saccharomyces pombe.xml	1712	1546	1693	263	548	703	526	200	91	111	66	468	140	580	Subset	54	1	41	252
Synechocystis sp. PCC6803	PCC6803	3221	F		2 (c,e)	Fu		pdf	JCTB	Y	SS1	Synechocystis.xls	590	514	834	107	345	190	159	233	24	21	10	115	42	217	TopBlocked	4	NA	NA	NA
Synechocystis sp. PCC6803	PCC6803	3221	F	iSyn669	2 (c,e)	Montagud et al.	21083885	OptFlux		Y	SS2	Synechocystis iSyn669.xls	857	801	883	75	182	351	304	190	98	28	22	178	69	375	StoichBlocked	1	NA	NA	NA
Synechocystis sp. PCC6803	PCC6803	3221	F	iJN678	3(c,p,e)	Nogales et al.	22308420	xls	PNAS	Y	SS3	Synechocystis sp. PCC6803 iJN678.xls	795	746	863	150	317	135	95	11	3	90	27	518	81	461	Unblocked	1	2	366	75
Salmonella typhimurium	LT2	4489	F	iRR1083	2 (c,e)	Raghunathan et al.	19356237			Y	ST1	Salmonella typhimurium iRR1083.xls	943	744	1087	194	532	175	151	155	20	83	19	333	104	375	NA	NA	NA	NA	NA
Salmonella typhimurium	LT2	4489	F	iMA945	2 (c,e)	AbuOun et al.	19690172	xls	JBC	Y	ST2	Salmonella Typhimurium.xls	1712	1382	2300	438	1011	267	572	140	16	174	47	849	292	677	Subset	73	4	49	140
Salmonella typhimurium	LT2	4489	F	STM_v1.0	3 (c,e,p)	Thiele et al.	21244678	SBML		Y	ST3	Salmonella typhimurium STM_v1.0.xml	1802	1802	2546	481	1032	202	175	549	200	91	169	868	278	1119	Subset	28	1	312	187
Thermotoga maritima	MSB8	1917	F		2 (c,e)	Zhang et al.	19762644	SBML	Science	Y	TM1	Thermotoga Maritima.xml	647	565	645	99	155	131	91	155	22	84	40	278	56	335	Subset	130	1	95	59
Vibrio vulnificus	CMCP6	2896	F	VvuMBEL943	2 (c,e)	Kim et al.	21245845	SBML	MSB	Y	VV1	Vibrio vulnificus VvuMBEL943.xml	836	761	943	169	428	324	241	49	11	48	11	273	59	268	Subset	113	2	26	44
Yersinia pestis	91001	4037	F	iAN818m	2 (c,e)	Navid and Almaas	19396373	xls		Y	YP1	Yersinia Pestis.xls	938	823	1022	171	415	357	285	151	19	62	29	215	69	295	StoichBlocked	1	NA	NA	NA
Zea mays		32540	F	iRS1563	6(c,e,m,s,v,x)	Saha et al.		SBML	Penn State	N	ZM1	Zea mays iRS1563.xml	2109	2092	1980	259	546	1280	897	151	43	97	82	499	156	553	Subset	100	1	53	217
Zymomonas mobilis	ZM4	1808	F	iZM363	2 (c,e)	Lee et al.	21092328	pdf, pdf		Y	ZY1	Zymomonas mobilis iZM363.xls	749	648	748	129	295	317	247	27	32	36	23	222	75	202	TopBlocked	3	NA	NA	NA
Zymomonas mobilis	ZM4	1808	F	ZmobMBEL601	2 (c,e)	Widiastuti et al.	20967753	doc		Y	ZY2	Zymomonas mobilis ZM4.xls	612	582	606	43	101	235	175	199	62	34	19	109	40	304	StoichBlocked	1	NA	NA	NA
Notes											Legend
* This model is actually the C4GEM model, which was incorrectly downloaded from the link on the UCSD Systems Biology website.											ModelAbbr	This model was subject to topological unblocking via typo corrections or addition of a biomass export reaction
** This model only exhibits growth through the biomass reaction if we do not constrain the "Nothing" metabolite to be balanced.											ModelAbbr	This model was subject to topological unblocking via compartment changes to some of its export reactions
*** If the metabolites compartmentalized as [b] in this model are interpreted as non-constraint-generating, the biomass reaction is not blocked.											ModelAbbr	This model was analyzed without changes
