# Supplementary material for: Reply to “Do genome-scale models need exact solvers or clearer standards?”
Source: Mol Syst Biol. 2015 Oct 14;11(10):830. doi: 10.15252/msb.20156548 (PMC4631201; doi:10.15252/msb.20156548)
Supplement: Supplementary file 2 — Dataset EV2 [file msb0011-0830-sd2.zip]

Archive with 5 entries (4 files):
- Dataset2/
- Dataset2/Dataset2.docx
- Dataset2/FileComparison.py
- Dataset2/ModelFixes.pyw
- Dataset2/ModelFixes.xls
