# Supplementary material for: Reply to “Do genome-scale models need exact solvers or clearer standards?”
Source: Mol Syst Biol. 2015 Oct 14;11(10):830. doi: 10.15252/msb.20156548 (PMC4631201; doi:10.15252/msb.20156548)
Supplement: Supplementary file 2 — Dataset EV2 [file msb0011-0830-sd2.zip › Dataset2/FileComparison.py]

from ModelProcessing import *
from Unrelated import *

def compareFiles(file1, file2):
    f1 = open(file1,'r')
    g1 = f1.readlines()
    f1.close()
    f2 = open(file2,'r')
    g2 = f2.readlines()
    f2.close()
    G1 = [x.strip() for x in g1]
    G2 = [x.strip() for x in g2]
    G1 = [x.replace(" ","") for x in G1]
    G2 = [x.replace(" ","") for x in G2]
    if G1 == G2:
        return(True)
    else:
        return(G1,G2)
        # return(myPointerWalk(G1,G2))

def myPointerWalk(List1, List2):
    L1 = len(List1)
    L2 = len(List2)
    print("Processing " + str(L1) + " lines from file 1 and " + str(L2) + " from file 2")
    S12 = set(List1).difference(List2)
    S21 = set(List2).difference(List1)
    Skip1 = [i for i,x in enumerate(List1) if x in S12]
    Skip2 = [i for i,x in enumerate(List2) if x in S21]
    ind1 = 0
    ind2 = 0
    Diff1 = []
    Diff2 = []
    while ind1 < L1 and ind2 < L2:
        if ind1 % 10000 == 0:
            print("Processed " + str(ind1) + " lines from file 1")
        if ind2 % 10000 == 0:
            print("Processed " + str(ind2) + " lines from file 2")
        cur1 = List1[ind1]
        cur2 = List2[ind2]
        if cur1 == cur2:
            ind1 += 1
            ind2 += 1
        elif ind1 in Skip1 and not ind2 in Skip2:
            Diff1.append((ind1, cur1))
            ind1 += 1
        elif ind2 in Skip2 and not ind1 in Skip1:
            Diff2.append((ind2, cur2))
            ind2 += 1
        elif ind1 in Skip1 and ind2 in Skip2:
            Diff1.append((ind1, cur1))
            Diff2.append((ind2, cur2))
            ind1 += 1
            ind2 += 1
        else:
            dist1 = 0
            if cur2 in List1[(ind1 + 1):]:
                dist1 = 1 + List1[(ind1 + 1):].index(cur2)
            dist2 = 0
            if cur1 in List2[(ind2 + 1):]:
                dist2 = 1 + List2[(ind2 + 1):].index(cur1)
            if dist1 > 0 and dist1 <= dist2:
                for ind in range(ind1, ind1 + dist1):
                    Diff1.append((ind, List1[ind]))
                ind1 += dist1
            elif dist2 > 0 and dist2 < dist1:
                for ind in range(ind2, ind2 + dist2):
                    Diff2.append((ind, List2[ind]))
                ind2 += dist2
            else: # both distances are 0
                    Diff1.append((ind1, cur1))
                    Diff2.append((ind2, cur2))
                    ind1 += 1
                    ind2 += 1
        if ind1 == L1:
            for ind in range(ind2, L2):
                Diff2.append((ind, List2[ind]))
            ind2 = L2
        if ind2 == L2:
            for ind in range(ind1, L1):
                Diff1.append((ind, List1[ind]))
            ind1 = L1
    return(Diff1, Diff2)

def compareMultipleFiles(Dir1, Dir2, Dict, shelveName, ext = '.xml'):
    s = shelve.open(shelveName)
    Files1 = os.listdir(Dir1)
    Files2 = os.listdir(Dir2)
    Files1 = [x for x in Files1 if x.lower().endswith(ext)]
    Files2 = [x for x in Files2 if x.lower().endswith(ext)]
    Diffs = {}
    for file1 in Files1:
        curName = file1.replace(ext, '')
        print(curName)
        curAbbr = [key for key,val in Dict.iteritems() if val == curName]
        if len(curAbbr) == 0:
            print('Could not find a matching model')
        elif len(curAbbr) == 1:
            curAbbr = curAbbr[0]
            if curAbbr + 'c' not in s:
                print('Error: cannot find the relevant model in the shelve!')
            else:
                curModel = s[curAbbr + 'c']
                curFile = curModel.description['Source File']
                curFile = curFile.split('/')[-1]
                if curFile not in Files2:
                    print('Error: cannot find the relevant file in the directory!')
                else:
                    print('Comparing the files')
                    Diffs[curName] = compareFiles(Dir1 + file1, Dir2 + curFile)
        else:
            print('Error: found multiple matches; this should never happen!')
    return(Diffs)

def makeDict():
    s=shelve.open('TabulatedResults')
    Tab=s['fullTableE']
    abbr=[x[11].strip() for x in Tab[1:]]
    names=[x[4].strip() for x in Tab[1:]]
    Dict=dict(zip(abbr,names))
    return(Dict)

def printSpecialMetabs(special, full, description, fraction = 10):
    if len(special):
        if round(len(full)/float(len(special))) < 10:
            print('Too many ' + description + ' to print: ' + str(len(special)) + ' out of ' + str(len(full)))
        else:
            print('Displaying the ' + str(len(special)) + ' out of ' + str(len(full)) + description)
            for ind in special:
                print(ind)
                print(full[ind])
    return

def printSpecialReacts(special, model, description, fraction = 10):
    if len(special):
        if round(len(model.reactions)/float(len(special))) < 10:
            print('Too many ' + description + ' to print: ' + str(len(special)) + ' out of ' + str(len(model.reactions)))
        else:
            print('Displaying the ' + str(len(special)) + ' out of ' + str(len(model.reactions)) + description)
            for ind in special:
                print(ind)
                if type(ind) == type([]):
                    print(model.printReactionFormula(ind[0]))
                else:
                    print(model.printReactionFormula(ind))
    return

def compareModels(model0, model1):
    Mat0 = model0.Matrix
    Mat1 = model1.Matrix
    Mets0 = [cleanupName(x.species.name) for x in model0.metabolites if not x.external]
    Mets1 = [cleanupName(x.species.name) for x in model1.metabolites if not x.external]
    miss0 = [i for i,x in enumerate(Mets0) if x not in Mets1]
    miss1 = [i for i,x in enumerate(Mets1) if x not in Mets0]
    printSpecialMetabs(miss0, Mets0, ' metabolites in model 1 missing in model 2')
    printSpecialMetabs(miss1, Mets1, ' metabolites in model 2 missing in model 1')
    Mets0R = [Mets0[x] for x in range(len(Mets0)) if x not in miss0]
    Mets1R = [Mets1[x] for x in range(len(Mets1)) if x not in miss1]
    if not (Mets0R and Mets1R):
        print('Error: no common metabolites found!')
        return
    if len(set(Mets0R)) < len(Mets0R):
        print('Error: some metabolites are not unique!')
        return(Mets0R,Mets1R)
    Mat0 = [Mat0[x] for x in range(len(Mat0)) if x not in miss0]
    Mat1 = [Mat1[x] for x in range(len(Mat1)) if x not in miss1]
    Map01 = [Mets0R.index(x) for x in Mets1R]
    Mat0 = [Mat0[x] for x in Map01]
    irrev0 = [not(x.reversible) for x in model0.reactions]
    irrev1 = [not(x.reversible) for x in model1.reactions]
    (Isozymes0, badCols0, Mat0, irrev0) = processIsozymes(Mat0, irrev0, Full = False)
    (Isozymes1, badCols1, Mat1, irrev1) = processIsozymes(Mat1, irrev1, Full = False)
    printSpecialReacts(Isozymes0, model0, ' duplicated reactions in model 1')
    printSpecialReacts(Isozymes1, model1, ' duplicated reactions in model 2')
    Mat0T = transpose(Mat0)
    Mat1T = transpose(Mat1)
    Miss0 = [i for i,x in enumerate(Mat0T) if x not in Mat1T]
    Miss1 = [i for i,x in enumerate(Mat1T) if x not in Mat0T]
    printSpecialReacts(Miss0, model0, ' reactions in model 1 missing in model 2')
    printSpecialReacts(Miss1, model1, ' reactions in model 2 missing in model 1')
    Mat0R = [Mat0T[x] for x in range(len(Mat0T)) if x not in Miss0]
    Mat1R = [Mat1T[x] for x in range(len(Mat1T)) if x not in Miss1]
    MapR01 = [Mat0R.index(x) for x in Mat1R]
    Irrev0 = [x for i,x in enumerate(irrev0) if i not in Miss0]
    Irrev1 = [x for i,x in enumerate(irrev1) if i not in Miss1]
    Irrev0 = [Irrev0[x] for x in MapR01]
    names0 = [x.name for i,x in enumerate(model0.reactions) if i not in (Miss0 + badCols0)]
    names1 = [x.name for i,x in enumerate(model1.reactions) if i not in (Miss1 + badCols1)]
    names0 = [names0[x] for x in MapR01]
    IrrevOnly0 = [i for i,x in enumerate(Irrev0) if x and not Irrev1[i]]
    IrrevOnly1 = [i for i,x in enumerate(Irrev1) if x and not Irrev0[i]]
    printSpecialMetabs(IrrevOnly0, names0, ' reactions irreversible only in model 1')
    printSpecialMetabs(IrrevOnly1, names1, ' reactions irreversible only in model 2')
    output = (miss0, miss1, Isozymes0, Isozymes1, Miss0, Miss1, IrrevOnly0, IrrevOnly1)
    Lens = [len(x) for x in output] + list(getSize(model0.Matrix)) + list(getSize(model1.Matrix))
    return(output,Lens)
    
def cleanupName(name):
    cleanName = name.strip()
    cleanName = cleanName.replace('_DASH_','_')
    cleanName = cleanName.replace('_FSLASH_','/')
    cleanName = cleanName.replace('_BSLASH_','\\')
    cleanName = cleanName.replace('_LPAREN_','(')
    cleanName = cleanName.replace('_LSQBKT_','[')
    cleanName = cleanName.replace('_RSQBKT_',']')
    cleanName = cleanName.replace('_RPAREN_',')')
    cleanName = cleanName.replace('_COMMA_',',')
    cleanName = cleanName.replace('_PERIOD_','.')
    cleanName = cleanName.replace('_APOS_',"'")
    cleanName = cleanName.replace('_e_','(e)')
    cleanName = cleanName.replace('_e','(e)')
    cleanName = cleanName.replace('&amp;','&')
    cleanName = cleanName.replace('&lt;','<')
    cleanName = cleanName.replace('&gt;','>')
    cleanName = cleanName.replace('&quot;','"')
    cleanName = cleanName.replace('_None_','')
    cleanName = cleanName.replace('None_','')
    cleanName = cleanName.replace('_b_','')
    return(cleanName)

def compareMultipleModels(shelve0 = '../GSMNs/NewGSMNs/WebModels', shelve1 = 'FixedModels'):
    s = shelve.open(shelve0)
    t = shelve.open(shelve1)
    Results = {}
    for key in t.keys():
        miniKey = key[:-1]
        altKey = miniKey + 'c'
        model0 = s[altKey]
        model1 = t[key]
        print('Processing model ' + miniKey)
        Results[miniKey] = compareModels(model0, model1)
    s.close()
    t.close()
    return(Results)
