# Supplementary material for: Reply to “Do genome-scale models need exact solvers or clearer standards?”
Source: Mol Syst Biol. 2015 Oct 14;11(10):830. doi: 10.15252/msb.20156548 (PMC4631201; doi:10.15252/msb.20156548)
Supplement: Supplementary file 2 — Dataset EV2 [file msb0011-0830-sd2.zip › Dataset2/ModelFixes.pyw]

Python 2.7.5 (v2.7.5:ab05e7dd2788, May 13 2013, 13:18:45) 
[GCC 4.2.1 (Apple Inc. build 5666) (dot 3)] on darwin
Type "copyright", "credits" or "license()" for more information.
>>> ================================ RESTART ================================
>>> 
>>> from ModelParsing import *
>>> from FileComparison import *
### Create an initial mapping between abbreviations and model names
>>> Dict=makeDict()
>>> Dict
{'MA1': 'iVS941', 'KP1c': '', 'MA2': 'iMB745', 'SH1c': '', 'EC6c': '', 'KV1': 'iWZ663', 'NP1': '\xca', 'PS3c': '', 'LP1': '\xca', 'CH1': 'iNV213', 'MM4': 'iMM1415', 'AY4': 'iAbaylyiV4', 'SC1c': '', 'AY1': 'iAbaylyiV4', 'RS1c': '', 'AY3': 'iAbaylyiV4', 'AY2': 'iAbaylyiV4', 'VV1c': '', 'AT2c': '', 'MM2c': '', 'SP1': 'SpoMBEL1693', 'VV1': 'VvuMBEL943', 'HS1': 'Recon 1', 'EC5c': '', 'AO1': '\xca', 'AO1c': '', 'SA2': 'iMH551', 'SA1': 'iSB619', 'PP3a': '', 'PP3c': '', 'GS1': '\xca', 'PA1': 'iMO1056', 'SI1': 'iTL885', 'MA2a': '', 'MA2b': '', 'MA2c': '', 'ZY2': 'ZmobMBEL601', 'ZY1': 'iZM363', 'NP1c': '', 'ST3c': '', 'HB1': '\xca', 'AG1': 'iMA871', 'SS1': '\xca', 'SS3': 'iJN678', 'SS2': 'iSyn669', 'MG1': 'iPS189', 'CB1': 'iCB925', 'AN1': 'iHD666', 'HS1b': '', 'HS1c': '', 'PS2': 'iJP815', 'PS3': 'PpuMBEL1071', 'PS1': 'iNJ746', 'MT1a': '', 'MT1c': '', 'FT1': 'iRS605', 'KP1': 'iYL1228', 'RF1': '\xca', 'MT3c': '', 'MA1c': '', 'CS1': 'iOA584', 'TM1c': '', 'CR1c': '', 'LL1': '\xca', 'AG1c': '', 'PF2c': '', 'SC5': 'iMH805/775', 'SC4': 'iIN800', 'SC6': 'iMM904', 'SC1': 'iFF708', 'PT1': 'iSS884', 'SC2': 'iND750', 'SO1': 'iSO783', 'CR1': 'iRC1080', 'DE1': 'iAI549', 'BC1': 'iKF1028', 'NM1': '\xca', 'LM1': 'iAC560', 'PG1': 'iVM679', 'MM1': '\xca', 'MM3': '\xca', 'MM2': '\xca', 'HP2b': '', 'HP2c': '', 'PF1c': '', 'AN1c': '', 'AN1a': '', 'SA1c': '', 'SA1b': '', 'SA1a': '', 'SC3': 'iLL672', 'SC5c': '', 'SP1c': '', 'GM1': '\xca', 'AT1c': '', 'BS2c': '', 'BS1': 'model_v3', 'BS2': 'iBsu1103', 'EC6': 'textbook', 'EC5': 'iJO1366', 'EC4': 'iCA1273', 'EC3': 'iAF1260', 'EC2': 'iJR904', 'CG1': '\xca', 'DE1c': '', 'CG2': '\xca', 'TM1': '\xca', 'ZM1': 'iRS1563', 'CT1': 'iSR432', 'SA3': '\xca', 'SC4c': '', 'RE1': 'iOR363', 'SM2': '\xca', 'SM1': '\xca', 'AT2': 'iRS1597', 'AT1': 'AraGEM', 'RS1a': '', 'MB1c': '', 'MG1a': '', 'PF1': '\xca', 'PF2': '\xca', 'MG1c': '', 'EC4a': '', 'EC4b': '', 'EC4c': '', 'BC1c': '', 'EC3c': '', 'EC3b': '', 'MT2': 'GSMN-TB', 'HP2': 'iIT341', 'HP1': 'iCS291', 'MT1': 'iNJ661', 'SM2c': '', 'RS1': 'iRsp1095', 'PT1c': '', 'AB1': 'AbyMBEL891', 'ST1': 'iRR1083', 'ST2': 'iMA945', 'ST3': 'STM_v1.0', 'HI2': 'iCS400', 'SH1': '\xca', 'ZM1c': '', 'PP3': 'iLC915', 'PP2': 'iPP668', 'PP1': 'PpaMBEL1254', 'YP1': 'iAN818m', 'PP1c': '', 'CT1c': '', 'CB1c': '', 'MB1': 'iAF692', 'EC2c': '', 'BA1': 'iGT196', 'SA2b': '', 'CA2': '\xca', 'CA1': '\xca', 'MS2': '\xca', 'MS1': '\xca', 'AB1c': '', 'SC2c': '', 'MT3': 'iNJ661m', 'MM4b': '', 'LM1c': ''}
>>> curFiles=os.listdir('../../../MSB article/m_model_collection-master/sbml3')
>>> len(curFiles)
83
>>> curFiles
['AbyMBEL891.xml', 'AraGEM.xml', 'GSMN_TB.xml', 'iAbaylyiV4.xml', 'iAC560.xml', 'iAF1260.xml', 'iAF692.xml', 'iAI549.xml', 'iAN840m.xml', 'iAO358.xml', 'iBsu1103.xml', 'iBT721_fixed.xml', 'iCA1273.xml', 'iCac802.xml', 'iCB925.xml', 'iCR744.xml', 'iCS291.xml', 'iCS400.xml', 'iFF708.xml', 'iGB555_fixed.xml', 'iHD666_fixed.xml', 'iIB711.xml', 'iIT341.xml', 'iJL432.xml', 'iJN678.xml', 'iJN746.xml', 'iJO1366.xml', 'iJP815.xml', 'iJR904.xml', 'iJS747.xml', 'iKF1028.xml', 'iLC915.xml', 'iLL672.xml', 'iMA871.xml', 'iMA945.xml', 'iMB745.xml', 'iMH551.xml', 'iMM1415.xml', 'iMM904.xml', 'iMO1056.xml', 'iMP429_fixed.xml', 'iND750.xml', 'iNJ661.xml', 'iNJ661m.xml', 'iNV213.xml', 'iOG654.xml', 'iOR363.xml', 'iPP668.xml', 'iPS189_fixed.xml', 'iRC1080.xml', 'iRM588.xml', 'iRR1083.xml', 'iRS1563.xml', 'iRS1597.xml', 'iRS605_fixed.xml', 'iRsp1095.xml', 'iSB619.xml', 'iSH335.xml', 'iSO783.xml', 'iSR432.xml', 'iSS724.xml', 'iSS884.xml', 'iSyn669.xml', 'iTH366.xml', 'iTL885.xml', 'iTY425_fixed.xml', 'iVM679.xml', 'iVS941_fixed.xml', 'iWV1314.xml', 'iWZ663.xml', 'iYL1228.xml', 'iYO844.xml', 'iZM363.xml', 'iZmobMBEL601.xml', 'mus_musculus.xml', 'PpaMBEL1254.xml', 'PpuMBEL1071.xml', 'S_coilicolor_fixed.xml', 'SpoMBEL1693.xml', 'STM_v1_0.xml', 'T_Maritima.xml', 'textbook.xml', 'VvuMBEL943.xml']
### Flip the mapping around (from model names to abbreviations)
>>> DictR=revDict(Dict)
Error: key  already in mapping!
Error: key  already in mapping!
Error: key  already in mapping!
Error: key Ê already in mapping!
Error: key  already in mapping!
Error: key iAbaylyiV4 already in mapping!
Error: key  already in mapping!
Error: key iAbaylyiV4 already in mapping!
Error: key iAbaylyiV4 already in mapping!
Error: key  already in mapping!
Error: key  already in mapping!
Error: key  already in mapping!
Error: key  already in mapping!
Error: key Ê already in mapping!
Error: key  already in mapping!
Error: key  already in mapping!
Error: key  already in mapping!
Error: key Ê already in mapping!
Error: key  already in mapping!
Error: key  already in mapping!
Error: key  already in mapping!
Error: key  already in mapping!
Error: key  already in mapping!
Error: key Ê already in mapping!
Error: key Ê already in mapping!
Error: key  already in mapping!
Error: key  already in mapping!
Error: key  already in mapping!
Error: key  already in mapping!
Error: key Ê already in mapping!
Error: key  already in mapping!
Error: key  already in mapping!
Error: key  already in mapping!
Error: key  already in mapping!
Error: key Ê already in mapping!
Error: key  already in mapping!
Error: key  already in mapping!
Error: key Ê already in mapping!
Error: key Ê already in mapping!
Error: key Ê already in mapping!
Error: key Ê already in mapping!
Error: key  already in mapping!
Error: key  already in mapping!
Error: key  already in mapping!
Error: key  already in mapping!
Error: key  already in mapping!
Error: key  already in mapping!
Error: key  already in mapping!
Error: key  already in mapping!
Error: key  already in mapping!
Error: key  already in mapping!
Error: key Ê already in mapping!
Error: key  already in mapping!
Error: key  already in mapping!
Error: key Ê already in mapping!
Error: key  already in mapping!
Error: key Ê already in mapping!
Error: key Ê already in mapping!
Error: key Ê already in mapping!
Error: key  already in mapping!
Error: key Ê already in mapping!
Error: key Ê already in mapping!
Error: key  already in mapping!
Error: key  already in mapping!
Error: key  already in mapping!
Error: key Ê already in mapping!
Error: key Ê already in mapping!
Error: key  already in mapping!
Error: key  already in mapping!
Error: key  already in mapping!
Error: key  already in mapping!
Error: key  already in mapping!
Error: key  already in mapping!
Error: key  already in mapping!
Error: key  already in mapping!
Error: key  already in mapping!
Error: key Ê already in mapping!
Error: key  already in mapping!
Error: key  already in mapping!
Error: key  already in mapping!
Error: key  already in mapping!
Error: key  already in mapping!
Error: key  already in mapping!
Error: key Ê already in mapping!
Error: key Ê already in mapping!
Error: key Ê already in mapping!
Error: key Ê already in mapping!
Error: key  already in mapping!
Error: key  already in mapping!
Error: key  already in mapping!
Error: key  already in mapping!
>>> DictR
{'': 'KP1c', 'AbyMBEL891': 'AB1', 'iJN678': 'SS3', 'iLC915': 'PP3', 'iAC560': 'LM1', 'iVS941': 'MA1', 'iNJ661m': 'MT3', 'iCS400': 'HI2', 'iAbaylyiV4': 'AY4', 'iOR363': 'RE1', 'textbook': 'EC6', 'iAF1260': 'EC3', 'iSyn669': 'SS2', 'iVM679': 'PG1', 'iAN818m': 'YP1', 'iSB619': 'SA1', 'iGT196': 'BA1', 'iPP668': 'PP2', 'model_v3': 'BS1', 'SpoMBEL1693': 'SP1', 'iNJ661': 'MT1', 'iZM363': 'ZY1', 'iWZ663': 'KV1', 'iKF1028': 'BC1', 'iJR904': 'EC2', 'iRS1597': 'AT2', 'iCA1273': 'EC4', 'iSR432': 'CT1', 'iMM904': 'SC6', 'iAI549': 'DE1', 'iPS189': 'MG1', 'iMA871': 'AG1', 'iRS1563': 'ZM1', '\xca': 'NP1', 'iLL672': 'SC3', 'PpaMBEL1254': 'PP1', 'iCB925': 'CB1', 'iMH805/775': 'SC5', 'iMH551': 'SA2', 'iAF692': 'MB1', 'iHD666': 'AN1', 'PpuMBEL1071': 'PS3', 'iJP815': 'PS2', 'iIN800': 'SC4', 'iJO1366': 'EC5', 'iSO783': 'SO1', 'iMB745': 'MA2', 'iMM1415': 'MM4', 'iRR1083': 'ST1', 'Recon 1': 'HS1', 'iCS291': 'HP1', 'iTL885': 'SI1', 'AraGEM': 'AT1', 'iFF708': 'SC1', 'iNV213': 'CH1', 'iRC1080': 'CR1', 'iSS884': 'PT1', 'GSMN-TB': 'MT2', 'iBsu1103': 'BS2', 'iOA584': 'CS1', 'iYL1228': 'KP1', 'iND750': 'SC2', 'iNJ746': 'PS1', 'VvuMBEL943': 'VV1', 'iIT341': 'HP2', 'iMO1056': 'PA1', 'STM_v1.0': 'ST3', 'ZmobMBEL601': 'ZY2', 'iMA945': 'ST2', 'iRS605': 'FT1', 'iRsp1095': 'RS1'}
>>> goodNames = [x for x in DictR.keys() if x + '.xml' in curFiles]
>>> [x for x in curFiles if x[:-4] not in DictR]
['GSMN_TB.xml', 'iAN840m.xml', 'iAO358.xml', 'iBT721_fixed.xml', 'iCac802.xml', 'iCR744.xml', 'iGB555_fixed.xml', 'iHD666_fixed.xml', 'iIB711.xml', 'iJL432.xml', 'iJN746.xml', 'iJS747.xml', 'iMP429_fixed.xml', 'iOG654.xml', 'iPS189_fixed.xml', 'iRM588.xml', 'iRS605_fixed.xml', 'iSH335.xml', 'iSS724.xml', 'iTH366.xml', 'iTY425_fixed.xml', 'iVS941_fixed.xml', 'iWV1314.xml', 'iYO844.xml', 'iZmobMBEL601.xml', 'mus_musculus.xml', 'S_coilicolor_fixed.xml', 'STM_v1_0.xml', 'T_Maritima.xml']
>>> DictR['GSMN_TB']='MT2'
>>> DictR['iAO358']='LL1'
>>> DictR['iBT721']='LP1'
>>> DictR['iCR744']='RF1'
>>> DictR['iGB555']='NM1'
>>> DictR['iHD666']='AN1'
>>> DictR['iIB711']='SM1'
>>> DictR['iJL432']='CA2'
>>> DictR['iJN746']='PS1'
>>> DictR['iJS747']='GM1'
>>> DictR['iMP429']='SH1'
>>> DictR['iOG654']='NP1'
>>> DictR['iPS189']='MG1'
>>> DictR['iRM588']='GS1'
>>> DictR['iRS605']='FT1'
>>> DictR['iSH335']='MS1'
>>> DictR['iSS724']='MM3'
>>> DictR['iTH366']='PF2'
>>> DictR['iTY425']='MS2'
>>> DictR['iVS941']='MA1'
>>> DictR['iWV1314']='AO1'
>>> DictR['iYO844']='BS1'
>>> DictR['iZmobMBEL601']='ZY2'
>>> DictR['mus_musculus']='MM2'
>>> DictR['S_coilicolor']='SM2'
>>> DictR['STM_v1_0']='ST3'
>>> DictR['T_Maritima']='TM1'
>>> len(DictR)
91
>>> s=shelve.open('FixedModelsNew')
### Parse and save all the new models
>>> for fileName in curFiles:
	print(fileName)
	curFile = '../../../MSB article/m_model_collection-master/sbml3/' + fileName
	shortName = fileName.replace('.xml','').replace('_fixed','')
	if shortName in DictR:
		modelF=parseSBML(curFile,Cobra=True)
		s[shortName]=modelF

		
AbyMBEL891.xml
Warning: no candidate for extra, outside found in the list
Neither MONGOOSE nor COBRA detect any biomass reaction
AraGEM.xml
Warning: no candidate for extra, outside found in the list
Neither MONGOOSE nor COBRA detect any biomass reaction
GSMN_TB.xml
COBRA does not detect any biomass reaction while MONGOOSE would
iAbaylyiV4.xml
At least one metabolite constraint changes in COBRA!
COBRA does not detect any biomass reaction while MONGOOSE would
iAC560.xml
At least one metabolite constraint changes in COBRA!
COBRA does not detect any biomass reaction while MONGOOSE would
iAF1260.xml
Warning: no candidate for extra, outside found in the list
COBRA does not detect any biomass reaction while MONGOOSE would
iAF692.xml
Warning: no candidate for extra, outside found in the list
COBRA does not detect any biomass reaction while MONGOOSE would
iAI549.xml
At least one metabolite constraint changes in COBRA!
COBRA does not detect any biomass reaction while MONGOOSE would
iAN840m.xml
iAO358.xml
Warning: no candidate for extra, outside found in the list
COBRA does not detect any biomass reaction while MONGOOSE would
iBsu1103.xml
At least one metabolite constraint changes in COBRA!
COBRA does not detect any biomass reaction while MONGOOSE would
iBT721_fixed.xml
Warning: no candidate for extra, outside found in the list
COBRA does not detect any biomass reaction while MONGOOSE would
iCA1273.xml
At least one metabolite constraint changes in COBRA!
COBRA does not detect any biomass reaction while MONGOOSE would
iCac802.xml
iCB925.xml
Warning: no candidate for extra, outside found in the list
COBRA does not detect any biomass reaction while MONGOOSE would
iCR744.xml
Warning: no candidate for extra, outside found in the list
COBRA does not detect any biomass reaction while MONGOOSE would
iCS291.xml
Warning: no candidate for extra, outside found in the list
COBRA does not detect any biomass reaction while MONGOOSE would
iCS400.xml
Warning: no candidate for extra, outside found in the list
COBRA does not detect any biomass reaction while MONGOOSE would
iFF708.xml
Warning: no candidate for extra, outside found in the list
COBRA does not detect any biomass reaction while MONGOOSE would
iGB555_fixed.xml
Warning: no candidate for extra, outside found in the list
COBRA does not detect any biomass reaction while MONGOOSE would
iHD666_fixed.xml
Warning: no candidate for extra, outside found in the list
Neither MONGOOSE nor COBRA detect any biomass reaction
iIB711.xml
Warning: no candidate for extra, outside found in the list
COBRA does not detect any biomass reaction while MONGOOSE would
iIT341.xml
Warning: no candidate for extra, outside found in the list
Neither MONGOOSE nor COBRA detect any biomass reaction
iJL432.xml
Warning: no candidate for extra, outside found in the list
COBRA does not detect any biomass reaction while MONGOOSE would
iJN678.xml
Warning: no candidate for extra, outside found in the list
COBRA does not detect any biomass reaction while MONGOOSE would
iJN746.xml
Warning: no candidate for extra, outside found in the list
COBRA does not detect any biomass reaction while MONGOOSE would
iJO1366.xml
Warning: no candidate for extra, outside found in the list
COBRA does not detect any biomass reaction while MONGOOSE would
iJP815.xml
At least one metabolite constraint changes in COBRA!
COBRA does not detect any biomass reaction while MONGOOSE would
iJR904.xml
Warning: no candidate for extra, outside found in the list
COBRA does not detect any biomass reaction while MONGOOSE would
iJS747.xml
Warning: no candidate for extra, outside found in the list
COBRA does not detect any biomass reaction while MONGOOSE would
iKF1028.xml
At least one metabolite constraint changes in COBRA!
COBRA does not detect any biomass reaction while MONGOOSE would
iLC915.xml
Warning: no candidate for extra, outside found in the list
COBRA does not detect any biomass reaction while MONGOOSE would
iLL672.xml
Warning: no candidate for extra, outside found in the list
Neither MONGOOSE nor COBRA detect any biomass reaction
iMA871.xml
Warning: no candidate for extra, outside found in the list
COBRA does not detect any biomass reaction while MONGOOSE would
iMA945.xml
Warning: no candidate for extra, outside found in the list
COBRA does not detect any biomass reaction while MONGOOSE would
iMB745.xml
Warning: no candidate for extra, outside found in the list
COBRA does not detect any biomass reaction while MONGOOSE would
iMH551.xml
Warning: no candidate for extra, outside found in the list
At least one metabolite constraint changes in COBRA!
Neither MONGOOSE nor COBRA detect any biomass reaction
iMM1415.xml
Warning: no candidate for extra, outside found in the list
COBRA does not detect any biomass reaction while MONGOOSE would
iMM904.xml
At least one metabolite constraint changes in COBRA!
COBRA does not detect any biomass reaction while MONGOOSE would
iMO1056.xml
Warning: no candidate for extra, outside found in the list
COBRA does not detect any biomass reaction while MONGOOSE would
iMP429_fixed.xml
Warning: no candidate for extra, outside found in the list
COBRA does not detect any biomass reaction while MONGOOSE would
iND750.xml
Warning: no candidate for extra, outside found in the list
COBRA does not detect any biomass reaction while MONGOOSE would
iNJ661.xml
Warning: no candidate for extra, outside found in the list
COBRA does not detect any biomass reaction while MONGOOSE would
iNJ661m.xml
Warning: no candidate for extra, outside found in the list
COBRA does not detect any biomass reaction while MONGOOSE would
iNV213.xml
Warning: no candidate for extra, outside found in the list
Neither MONGOOSE nor COBRA detect any biomass reaction
iOG654.xml
At least one metabolite constraint changes in COBRA!
COBRA does not detect any biomass reaction while MONGOOSE would
iOR363.xml
Warning: no candidate for extra, outside found in the list
Neither MONGOOSE nor COBRA detect any biomass reaction
iPP668.xml
Warning: no candidate for extra, outside found in the list
Neither MONGOOSE nor COBRA detect any biomass reaction
iPS189_fixed.xml
Warning: no candidate for extra, outside found in the list
COBRA does not detect any biomass reaction while MONGOOSE would
iRC1080.xml
Warning: no candidate for extra, outside found in the list
COBRA does not detect any biomass reaction while MONGOOSE would
iRM588.xml
Warning: no candidate for extra, outside found in the list
Neither MONGOOSE nor COBRA detect any biomass reaction
iRR1083.xml
At least one metabolite constraint changes in COBRA!
COBRA does not detect any biomass reaction while MONGOOSE would
iRS1563.xml
Warning: no candidate for extra, outside found in the list
COBRA does not detect any biomass reaction while MONGOOSE would
iRS1597.xml
Warning: no candidate for extra, outside found in the list
COBRA does not detect any biomass reaction while MONGOOSE would
iRS605_fixed.xml
Warning: no candidate for extra, outside found in the list
COBRA does not detect any biomass reaction while MONGOOSE would
iRsp1095.xml
At least one metabolite constraint changes in COBRA!
COBRA does not detect any biomass reaction while MONGOOSE would
iSB619.xml
Warning: no candidate for extra, outside found in the list
COBRA does not detect any biomass reaction while MONGOOSE would
iSH335.xml
Warning: no candidate for extra, outside found in the list
Neither MONGOOSE nor COBRA detect any biomass reaction
iSO783.xml
Warning: no candidate for extra, outside found in the list
Neither MONGOOSE nor COBRA detect any biomass reaction
iSR432.xml
At least one metabolite constraint changes in COBRA!
COBRA does not detect any biomass reaction while MONGOOSE would
iSS724.xml
Warning: no candidate for extra, outside found in the list
COBRA does not detect any biomass reaction while MONGOOSE would
iSS884.xml
Warning: no candidate for extra, outside found in the list
COBRA does not detect any biomass reaction while MONGOOSE would
iSyn669.xml
Warning: no candidate for extra, outside found in the list
COBRA does not detect any biomass reaction while MONGOOSE would
iTH366.xml
At least one metabolite constraint changes in COBRA!
COBRA does not detect any biomass reaction while MONGOOSE would
iTL885.xml
Warning: no candidate for extra, outside found in the list
Neither MONGOOSE nor COBRA detect any biomass reaction
iTY425_fixed.xml
Warning: no candidate for extra, outside found in the list
COBRA does not detect any biomass reaction while MONGOOSE would
iVM679.xml
Warning: no candidate for extra, outside found in the list
Neither MONGOOSE nor COBRA detect any biomass reaction
iVS941_fixed.xml
Warning: no candidate for extra, outside found in the list
COBRA does not detect any biomass reaction while MONGOOSE would
iWV1314.xml
Warning: no candidate for extra, outside found in the list
COBRA does not detect any biomass reaction while MONGOOSE would
iWZ663.xml
Warning: no candidate for extra, outside found in the list
COBRA does not detect any biomass reaction while MONGOOSE would
iYL1228.xml
Warning: no candidate for extra, outside found in the list
COBRA does not detect any biomass reaction while MONGOOSE would
iYO844.xml
Warning: no candidate for extra, outside found in the list
COBRA does not detect any biomass reaction while MONGOOSE would
iZM363.xml
Warning: no candidate for extra, outside found in the list
COBRA does not detect any biomass reaction while MONGOOSE would
iZmobMBEL601.xml
Warning: no candidate for extra, outside found in the list
COBRA does not detect any biomass reaction while MONGOOSE would
mus_musculus.xml
COBRA does not detect any biomass reaction while MONGOOSE would
PpaMBEL1254.xml
Warning: no candidate for extra, outside found in the list
Neither MONGOOSE nor COBRA detect any biomass reaction
PpuMBEL1071.xml
Warning: no candidate for extra, outside found in the list
Neither MONGOOSE nor COBRA detect any biomass reaction
S_coilicolor_fixed.xml
Warning: no candidate for extra, outside found in the list
COBRA does not detect any biomass reaction while MONGOOSE would
SpoMBEL1693.xml
Warning: no candidate for extra, outside found in the list
COBRA does not detect any biomass reaction while MONGOOSE would
STM_v1_0.xml
Warning: no candidate for extra, outside found in the list
COBRA does not detect any biomass reaction while MONGOOSE would
T_Maritima.xml
Warning: no candidate for extra, outside found in the list
COBRA does not detect any biomass reaction while MONGOOSE would
textbook.xml
Warning: no candidate for extra, outside found in the list
COBRA does not detect any biomass reaction while MONGOOSE would
VvuMBEL943.xml
Warning: no candidate for extra, outside found in the list
Neither MONGOOSE nor COBRA detect any biomass reaction
>>> len(s)
81
### Out of 83 new SBML files, 81 were mapped back to one of the files originally analyzed
### Perform pairwise comparisons between matching models
>>> for key in sorted(s.keys()):
	print(key)
	shortKey = DictR[key]
	if shortKey + 'c' + 'Model' in os.listdir('.'):
		shortKey = shortKey + 'c'
	fullKey = shortKey + 'Model'
	t = shelve.open(fullKey)
	altModel = t[shortKey]
	print('Performing comparison to the ' + shortKey + ' model')
	model = s[key]
	compareModels(altModel, model)
        print('')
	t.close()

	
AbyMBEL891
Performing comparison to the AB1c model
Too many  metabolites in model 1 missing in model 2 to print: 916 out of 916
Too many  metabolites in model 2 missing in model 1 to print: 916 out of 916
Error: no common metabolites found!
          
AraGEM
Performing comparison to the AT1c model
Too many  metabolites in model 1 missing in model 2 to print: 1764 out of 1764
Too many  metabolites in model 2 missing in model 1 to print: 1737 out of 1737
Error: no common metabolites found!
          
GSMN_TB
No comparison performed: model MT2 was not extracted from an SBML file
          
PpaMBEL1254
Performing comparison to the PP1c model
Too many  metabolites in model 1 missing in model 2 to print: 1058 out of 1058
Too many  metabolites in model 2 missing in model 1 to print: 1058 out of 1058
Error: no common metabolites found!
          
PpuMBEL1071
Performing comparison to the PS3c model
Too many  metabolites in model 1 missing in model 2 to print: 956 out of 956
Too many  metabolites in model 2 missing in model 1 to print: 956 out of 956
Error: no common metabolites found!
          
STM_v1_0
Performing comparison to the ST3c model
Displaying the 13 out of 2546 duplicated reactions in model 1
[1323, 1324]
1 M_h_p[p] + 1 M_ins_p[p] -> 1 M_h_c[c] + 1 M_ins_c[c]
[456, 2525]
1 M_h2o_c[c] + 1 M_cys_L_c[c] -> 1 M_nh4_c[c] + 1 M_pyr_c[c] + 1 M_h2s_c[c]
[10, 2206]
1 M_12ppd_S_p[p] <-> 1 M_12ppd_S_c[c]
[2155, 2156]
1 M_h_p[p] + 1 M_uri_p[p] -> 1 M_h_c[c] + 1 M_uri_c[c]
[1298, 1299]
1 M_chor_c[c] <-> 1 M_ichor_c[c]
[1165, 2415]
1 M_glyb_e[e] <-> 1 M_glyb_p[p]
[976, 2197]
1 M_h_c[c] + 1 M_nadh_c[c] + 1 M_fad_c[c] -> 1 M_nad_c[c] + 1 M_fadh2_c[c]
[200, 201]
1 M_h_p[p] + 1 M_adn_p[p] -> 1 M_h_c[c] + 1 M_adn_c[c]
[1138, 1139]
1 M_glc_D_e[e] <-> 1 M_glc_D_p[p]
[341, 1646]
1 M_h2o_c[c] + 1 M_atp_c[c] -> 1 M_adp_c[c] + 1 M_pi_c[c] + 1 M_h_c[c]
[2039, 2040]
1 M_h_p[p] + 1 M_thymd_p[p] -> 1 M_h_c[c] + 1 M_thymd_c[c]
[472, 473]
1 M_h_p[p] + 1 M_cytd_p[p] -> 1 M_h_c[c] + 1 M_cytd_c[c]
[413, 2213]
1 M_cobalt2_p[p] -> 1 M_cobalt2_c[c]
Displaying the 13 out of 2546 duplicated reactions in model 2
[1323, 1324]
1 M_h_p[p] + 1 M_ins_p[p] -> 1 M_h_c[c] + 1 M_ins_c[c]
[456, 2525]
1 M_h2o_c[c] + 1 M_cys_L_c[c] -> 1 M_pyr_c[c] + 1 M_h2s_c[c] + 1 M_nh4_c[c]
[10, 2206]
1 M_12ppd_S_p[p] <-> 1 M_12ppd_S_c[c]
[2155, 2156]
1 M_h_p[p] + 1 M_uri_p[p] -> 1 M_h_c[c] + 1 M_uri_c[c]
[1298, 1299]
1 M_chor_c[c] <-> 1 M_ichor_c[c]
[1165, 2415]
1 M_glyb_e[e] <-> 1 M_glyb_p[p]
[976, 2197]
1 M_h_c[c] + 1 M_fad_c[c] + 1 M_nadh_c[c] -> 1 M_nad_c[c] + 1 M_fadh2_c[c]
[200, 201]
1 M_h_p[p] + 1 M_adn_p[p] -> 1 M_h_c[c] + 1 M_adn_c[c]
[1138, 1139]
1 M_glc_D_e[e] <-> 1 M_glc_D_p[p]
[341, 1646]
1 M_h2o_c[c] + 1 M_atp_c[c] -> 1 M_pi_c[c] + 1 M_h_c[c] + 1 M_adp_c[c]
[2039, 2040]
1 M_h_p[p] + 1 M_thymd_p[p] -> 1 M_thymd_c[c] + 1 M_h_c[c]
[472, 473]
1 M_h_p[p] + 1 M_cytd_p[p] -> 1 M_h_c[c] + 1 M_cytd_c[c]
[413, 2213]
1 M_cobalt2_p[p] -> 1 M_cobalt2_c[c]
(([], [], [[1323, 1324], [456, 2525], [10, 2206], [2155, 2156], [1298, 1299], [1165, 2415], [976, 2197], [200, 201], [1138, 1139], [341, 1646], [2039, 2040], [472, 473], [413, 2213]], [[1323, 1324], [456, 2525], [10, 2206], [2155, 2156], [1298, 1299], [1165, 2415], [976, 2197], [200, 201], [1138, 1139], [341, 1646], [2039, 2040], [472, 473], [413, 2213]], [], [], [], []), [0, 0, 13, 13, 0, 0, 0, 0, 1802, 2546, 1802, 2546])

S_coilicolor
Performing comparison to the SM2c model
Displaying the 5 out of 760 metabolites in model 1 missing in model 2
18
M_2PG_c
130
M_PIn-1_c
366
M_2MBCOA_c
373
M_3MBCOA_c
462
M_FMNH2_c
Displaying the 4 out of 759 metabolites in model 2 missing in model 1
18
M_PG2_c
130
M_PIn1_c
366
M_MB2COA_c
373
M_MB3COA_c
Displaying the 3 out of 1015 duplicated reactions in model 1
[201, 209]
1 M_PRPP_c[Cytosol] + 1 M_AD_c[Cytosol] <-> 1 M_AMP_c[Cytosol] + 1 M_PPI_c[Cytosol]
[235, 241]
1 M_THIAMINE_c[Cytosol] + 1 M_ATP_c[Cytosol] <-> 1 M_THP_c[Cytosol] + 1 M_ADP_c[Cytosol]
[268, 379]
1 M_SER_c[Cytosol] <-> 1 M_PYR_c[Cytosol] + 1 M_NH3_c[Cytosol]
Displaying the 3 out of 1015 duplicated reactions in model 2
[201, 209]
1 M_PRPP_c[] + 1 M_AD_c[] <-> 1 M_PPI_c[] + 1 M_AMP_c[]
[235, 241]
1 M_ATP_c[] + 1 M_THIAMINE_c[] <-> 1 M_ADP_c[] + 1 M_THP_c[]
[268, 379]
1 M_SER_c[] <-> 1 M_PYR_c[] + 1 M_NH3_c[]
Displaying the 3 out of 1015 reactions in model 1 missing in model 2
674
1 M_PPI_c[Cytosol] + 1 M_WATER_c[Cytosol] <-> 2 M_PI_c[Cytosol]
731
1 M_oPYRROLECT_c[Cytosol] <-> 1 M_xksPYRROLECT_c[Cytosol]
735
1 M_HBC_c[Cytosol] + 1 M_SAMET_c[Cytosol] <-> 1 M_MBC_c[Cytosol] + 1 M_AHOMOCYC_c[Cytosol]
Displaying the 3 out of 1015 reactions in model 2 missing in model 1
674
1 M_PPI_c[] + 1 M_WATER_c[] <-> 2 M_PI_c[]
731
1 M_oPYRROLECT_c[] <-> 1 M_xksPYRROLECT_c[]
735
1 M_SAMET_c[] + 1 M_HBC_c[] <-> 1 M_AHOMOCYC_c[] + 1 M_MBC_c[]
(([18, 130, 366, 373, 462], [18, 130, 366, 373], [[201, 209], [235, 241], [268, 379]], [[201, 209], [235, 241], [268, 379]], [674, 731, 735], [674, 731, 735], [], []), [5, 4, 3, 3, 3, 3, 0, 0, 760, 1015, 759, 1015])

SpoMBEL1693
Performing comparison to the SP1c model
Too many  metabolites in model 1 missing in model 2 to print: 1546 out of 1546
Too many  metabolites in model 2 missing in model 1 to print: 1546 out of 1546
Error: no common metabolites found!

T_Maritima
Performing comparison to the TM1c model
Displaying the 2 out of 645 reactions in model 1 missing in model 2
15
1 M_cell500_b[C_e] -> 1 M_fe2_e[C_e]
96
1 M_ac_c[C_c] + 1 M_h_c[C_c] -> 1 M_ac_e[C_e] + 1 M_h_e[C_e]
Displaying the 2 out of 645 reactions in model 2 missing in model 1
15
1 M_fe2_e[e] <-> 
96
1 M_h_e[e] + 1 M_ac_e[e] <-> 1 M_ac_c[c] + 1 M_h_c[c]
(([], [], [], [], [15, 96], [15, 96], [], []), [0, 0, 0, 0, 2, 2, 0, 0, 565, 645, 565, 645])

VvuMBEL943
Performing comparison to the VV1c model
Too many  metabolites in model 1 missing in model 2 to print: 761 out of 761
Too many  metabolites in model 2 missing in model 1 to print: 761 out of 761
Error: no common metabolites found!

iAC560
Performing comparison to the LM1c model
(([], [], [], [], [], [], [], []), [0, 0, 0, 0, 0, 0, 0, 0, 1101, 1112, 1101, 1112])

iAF1260
Performing comparison to the EC3c model
Displaying the 9 out of 2382 duplicated reactions in model 1
[2338, 2339]
1 M_h_p[Periplasm] + 1 M_ura_p[Periplasm] -> 1 M_h_c[Cytosol] + 1 M_ura_c[Cytosol]
[1444, 1445]
1 M_h_p[Periplasm] + 1 M_ins_p[Periplasm] -> 1 M_h_c[Cytosol] + 1 M_ins_c[Cytosol]
[520, 521]
1 M_cytd_p[Periplasm] + 1 M_h_p[Periplasm] -> 1 M_cytd_c[Cytosol] + 1 M_h_c[Cytosol]
[1418, 1419]
1 M_chor_c[Cytosol] <-> 1 M_ichor_c[Cytosol]
[2348, 2349]
1 M_h_p[Periplasm] + 1 M_uri_p[Periplasm] -> 1 M_h_c[Cytosol] + 1 M_uri_c[Cytosol]
[2224, 2225]
1 M_h_p[Periplasm] + 1 M_thymd_p[Periplasm] -> 1 M_h_c[Cytosol] + 1 M_thymd_c[Cytosol]
[1234, 1235]
1 M_glc_DASH_D_e[Extraorganism] <-> 1 M_glc_DASH_D_p[Periplasm]
[213, 214]
1 M_adn_p[Periplasm] + 1 M_h_p[Periplasm] -> 1 M_adn_c[Cytosol] + 1 M_h_c[Cytosol]
[374, 1793]
1 M_atp_c[Cytosol] + 1 M_h2o_c[Cytosol] -> 1 M_adp_c[Cytosol] + 1 M_h_c[Cytosol] + 1 M_pi_c[Cytosol]
Displaying the 9 out of 2382 duplicated reactions in model 2
[2338, 2339]
1 M_ura_p[p] + 1 M_h_p[p] -> 1 M_h_c[c] + 1 M_ura_c[c]
[1444, 1445]
1 M_h_p[p] + 1 M_ins_p[p] -> 1 M_h_c[c] + 1 M_ins_c[c]
[520, 521]
1 M_h_p[p] + 1 M_cytd_p[p] -> 1 M_h_c[c] + 1 M_cytd_c[c]
[1418, 1419]
1 M_chor_c[c] <-> 1 M_ichor_c[c]
[2348, 2349]
1 M_uri_p[p] + 1 M_h_p[p] -> 1 M_h_c[c] + 1 M_uri_c[c]
[2224, 2225]
1 M_h_p[p] + 1 M_thymd_p[p] -> 1 M_thymd_c[c] + 1 M_h_c[c]
[1234, 1235]
1 M_glc_DASH_D_e[e] <-> 1 M_glc_DASH_D_p[p]
[213, 214]
1 M_h_p[p] + 1 M_adn_p[p] -> 1 M_h_c[c] + 1 M_adn_c[c]
[374, 1793]
1 M_h2o_c[c] + 1 M_atp_c[c] -> 1 M_pi_c[c] + 1 M_h_c[c] + 1 M_adp_c[c]
(([], [], [[2338, 2339], [1444, 1445], [520, 521], [1418, 1419], [2348, 2349], [2224, 2225], [1234, 1235], [213, 214], [374, 1793]], [[2338, 2339], [1444, 1445], [520, 521], [1418, 1419], [2348, 2349], [2224, 2225], [1234, 1235], [213, 214], [374, 1793]], [], [], [], []), [0, 0, 9, 9, 0, 0, 0, 0, 1668, 2382, 1668, 2382])

iAF692
Performing comparison to the MB1c model
Displaying the 3 out of 690 duplicated reactions in model 1
[90, 505]
1 M_atp_c[Cytosol] + 1 M_h2o_c[Cytosol] -> 1 M_adp_c[Cytosol] + 1 M_h_c[Cytosol] + 1 M_pi_c[Cytosol]
[675, 681]
1 M_atp_c[Cytosol] + 1 M_ump_c[Cytosol] <-> 1 M_adp_c[Cytosol] + 1 M_udp_c[Cytosol]
[437, 438]
1 M_h_e[Extraorganism] + 1 M_k_e[Extraorganism] -> 1 M_h_c[Cytosol] + 1 M_k_c[Cytosol]
Displaying the 3 out of 690 duplicated reactions in model 2
[90, 505]
1 M_h2o_c[c] + 1 M_atp_c[c] -> 1 M_pi_c[c] + 1 M_h_c[c] + 1 M_adp_c[c]
[675, 681]
1 M_ump_c[c] + 1 M_atp_c[c] <-> 1 M_udp_c[c] + 1 M_adp_c[c]
[437, 438]
1 M_k_e[e] + 1 M_h_e[e] -> 1 M_h_c[c] + 1 M_k_c[c]
Displaying the 1 out of 690 reactions in model 1 missing in model 2
255
1 M_h2s_b[Extraorganism] -> 1 M_h2s_e[Extraorganism]
Displaying the 1 out of 690 reactions in model 2 missing in model 1
255
1 M_h2s_e[e] <-> 
(([], [], [[90, 505], [675, 681], [437, 438]], [[90, 505], [675, 681], [437, 438]], [255], [255], [], []), [0, 0, 3, 3, 1, 1, 0, 0, 628, 690, 628, 690])

iAI549
Performing comparison to the DE1c model
Displaying the 3 out of 555 duplicated reactions in model 1
[16, 18]
1 M_1ap2ol_c[Cytosol] + 1 M_adcobhex_c[Cytosol] -> 1 M_adcoba_c[Cytosol] + 1 M_h2o_c[Cytosol]
[436, 437]
1 M_3pg_c[Cytosol] + 1 M_nad_c[Cytosol] -> 1 M_3php_c[Cytosol] + 1 M_h_c[Cytosol] + 1 M_nadh_c[Cytosol]
[542, 546]
1 M_atp_c[Cytosol] + 1 M_ump_c[Cytosol] <-> 1 M_adp_c[Cytosol] + 1 M_udp_c[Cytosol]
Displaying the 3 out of 555 duplicated reactions in model 2
[16, 18]
1 M_adcobhex_c[Cytosol] + 1 M_1ap2ol_c[Cytosol] -> 1 M_h2o_c[Cytosol] + 1 M_adcoba_c[Cytosol]
[436, 437]
1 M_nad_c[Cytosol] + 1 M_3pg_c[Cytosol] -> 1 M_h_c[Cytosol] + 1 M_nadh_c[Cytosol] + 1 M_3php_c[Cytosol]
[542, 546]
1 M_ump_c[Cytosol] + 1 M_atp_c[Cytosol] <-> 1 M_udp_c[Cytosol] + 1 M_adp_c[Cytosol]
(([], [], [[16, 18], [436, 437], [542, 546]], [[16, 18], [436, 437], [542, 546]], [], [], [], []), [0, 0, 3, 3, 0, 0, 0, 0, 552, 555, 552, 555])

iAO358
Performing comparison to th model
Displaying the 63 out of 864 duplicated reactions in model 1
[385, 386]
1 M_378[C_c] + 1 M_421[C_c] <-> 1 M_376[C_c] + 1 M_420[C_c]
[258, 259]
1 M_93[C_c] + 1 M_126[C_c] + 1 M_258[C_c] + 1 M_291[C_c] -> 1 M_94[C_c] + 1 M_118[C_c] + 1 M_289[C_c] + 1 M_376[C_c]
[515, 863]
1 M_126[C_c] -> 1 M_118[C_c] + 1 M_376[C_c]
[516, 517, 518, 519, 520]
1 M_475[C_e] + 1 M_378[C_c] -> 1 M_196[C_c] + 1 M_388[C_c]
[261, 262]
1 M_16[C_c] + 1 M_154[C_c] <-> 1 M_15[C_c]
[6, 7]
1 M_199[C_c] + 1 M_341[C_c] + 1 M_376[C_c] <-> 1 M_65[C_c] + 1 M_257[C_c] + 1 M_342[C_c]
[521, 534, 535, 536]
1 M_469[C_e] + 1 M_378[C_c] -> 1 M_182[C_c] + 1 M_388[C_c]
[522, 523, 524]
1 M_497[C_e] + 1 M_378[C_c] -> 1 M_214[C_c] + 1 M_388[C_c]
[140, 141]
1 M_287[C_c] + 1 M_364[C_c] <-> 1 M_157[C_c] + 1 M_401[C_c]
[130, 131]
1 M_307[C_c] -> 1 M_346[C_c] + 1 M_388[C_c]
[399, 400, 401]
1 M_108[C_c] + 1 M_126[C_c] + 1 M_154[C_c] -> 1 M_118[C_c] + 1 M_316[C_c] + 1 M_376[C_c]
[529, 530]
1 M_499[C_e] + 1 M_378[C_c] -> 1 M_212[C_c] + 1 M_388[C_c]
[531, 532, 533, 544, 545, 546]
1 M_477[C_e] + 1 M_378[C_c] -> 1 M_193[C_c] + 1 M_388[C_c]
[448, 449]
1 M_70[C_c] + 1 M_126[C_c] -> 1 M_69[C_c] + 1 M_118[C_c]
[277, 278]
1 M_211[C_c] + 1 M_253[C_c] <-> 1 M_91[C_c] + 1 M_255[C_c]
[537, 538, 539, 540]
1 M_458[C_e] + 1 M_378[C_c] -> 1 M_149[C_c] + 1 M_388[C_c]
[26, 27]
1 M_102[C_c] + 1 M_343[C_c] -> 1 M_154[C_c] + 1 M_219[C_c] + 1 M_257[C_c] + 1 M_344[C_c]
[283, 284]
1 M_118[C_c] + 1 M_389[C_c] -> 1 M_160[C_c] + 1 M_258[C_c] + 1 M_367[C_c]
[474, 475]
1 M_110[C_c] + 1 M_258[C_c] <-> 1 M_369[C_c]
[155, 156]
1 M_260[C_c] + 1 M_357[C_c] -> 1 M_104[C_c] + 1 M_287[C_c]
[165, 166, 167]
2 M_388[C_c] -> 1 M_31[C_c] + 1 M_154[C_c]
[551, 552]
1 M_482[C_e] + 1 M_496[C_e] <-> 1 M_257[C_c] + 1 M_317[C_c]
[424, 425]
4 M_276[C_c] + 1 M_413[C_c] -> 4 M_211[C_c] + 1 M_414[C_c]
[553, 554]
1 M_482[C_e] + 1 M_518[C_e] <-> 1 M_216[C_c] + 1 M_257[C_c]
[556, 557]
1 M_482[C_e] + 1 M_535[C_e] <-> 1 M_233[C_c] + 1 M_257[C_c]
[285, 286]
1 M_243[C_c] + 1 M_389[C_c] -> 1 M_188[C_c] + 1 M_258[C_c] + 1 M_367[C_c]
[49, 50]
1 M_103[C_c] + 1 M_257[C_c] + 1 M_342[C_c] <-> 1 M_236[C_c] + 1 M_341[C_c]
[435, 436]
2 M_377[C_c] <-> 1 M_143[C_c] + 1 M_247[C_c]
[52, 53, 54, 55]
1 M_107[C_c] + 1 M_118[C_c] <-> 1 M_104[C_c] + 1 M_126[C_c]
[236, 237]
1 M_179[C_c] + 1 M_258[C_c] + 1 M_378[C_c] -> 1 M_36[C_c] + 1 M_376[C_c]
[311, 312]
1 M_126[C_c] + 1 M_231[C_c] <-> 1 M_118[C_c] + 1 M_230[C_c]
[56, 57, 58]
1 M_257[C_c] + 1 M_342[C_c] + 1/2 M_354[C_c] -> 1 M_258[C_c] + 1 M_341[C_c]
[571, 572]
1 M_126[C_c] + 1 M_476[C_e] -> 1 M_118[C_c] + 1 M_289[C_c] + 1 M_376[C_c]
[60, 61]
1 M_257[C_c] + 1 M_342[C_c] + 1 M_354[C_c] -> 1 M_259[C_c] + 1 M_341[C_c]
[10, 11, 12]
1 M_64[C_c] <-> 1 M_51[C_c]
[446, 447]
1 M_156[C_c] + 1 M_248[C_c] -> 1 M_147[C_c] + 1 M_211[C_c]
[320, 321, 341, 342]
1 M_144[C_c] + 1 M_389[C_c] -> 1 M_168[C_c] + 1 M_258[C_c] + 1 M_367[C_c]
[578, 579]
1 M_482[C_e] + 1 M_494[C_e] <-> 1 M_257[C_c] + 1 M_302[C_c]
[324, 345]
1 M_156[C_c] + 1 M_389[C_c] -> 1 M_170[C_c] + 1 M_258[C_c] + 1 M_367[C_c]
[325, 346]
1 M_389[C_c] + 1 M_433[C_c] -> 1 M_232[C_c] + 1 M_258[C_c] + 1 M_367[C_c]
[326, 327]
1 M_344[C_c] + 1 M_367[C_c] -> 1 M_343[C_c] + 1 M_389[C_c]
[113, 114]
2 M_126[C_c] + 1 M_154[C_c] + 1 M_258[C_c] + 1 M_291[C_c] -> 2 M_118[C_c] + 1 M_142[C_c] + 1 M_289[C_c] + 1 M_376[C_c]
[194, 195, 196]
1 M_118[C_c] + 1 M_142[C_c] <-> 1 M_126[C_c] + 1 M_154[C_c] + 1 M_346[C_c]
[119, 120]
1 M_289[C_c] + 1 M_365[C_c] <-> 1 M_50[C_c] + 1 M_284[C_c]
[322, 323, 343, 344]
1 M_389[C_c] + 1 M_417[C_c] -> 1 M_230[C_c] + 1 M_258[C_c] + 1 M_367[C_c]
[305, 307]
1 M_8[C_c] + 1 M_354[C_c] -> 1 M_259[C_c] + 1 M_362[C_c]
[13, 14]
1 M_51[C_c] <-> 1 M_258[C_c] + 1 M_378[C_c]
[594, 595]
1 M_126[C_c] + 1 M_523[C_e] -> 1 M_118[C_c] + 1 M_376[C_c] + 1 M_399[C_c]
[596, 597]
1 M_126[C_c] + 1 M_515[C_e] -> 1 M_118[C_c] + 1 M_376[C_c] + 1 M_386[C_c]
[561, 562]
1 M_449[C_e] + 1 M_304[C_c] -> 1 M_281[C_c] + 1 M_507[C_e]
[471, 472]
1 M_110[C_c] + 1 M_258[C_c] <-> 1 M_124[C_c] + 1 M_369[C_c]
[90, 91]
1 M_418[C_c] <-> 1 M_419[C_c]
[350, 351]
1 M_126[C_c] + 1 M_228[C_c] <-> 1 M_118[C_c] + 1 M_223[C_c]
[480, 481]
1 M_151[C_c] + 1 M_291[C_c] -> 1 M_71[C_c] + 1 M_289[C_c] + 1 M_388[C_c]
[40, 41, 42]
1 M_257[C_c] + 1 M_342[C_c] + 1 M_388[C_c] <-> 1 M_9[C_c] + 1 M_341[C_c]
[614, 615]
1 M_479[C_e] <-> 1 M_247[C_c]
[295, 296]
1 M_126[C_c] + 1 M_174[C_c] -> 1 M_118[C_c] + 1 M_200[C_c]
[44, 45]
1 M_298[C_c] + 1 M_388[C_c] -> 1 M_154[C_c] + 1 M_392[C_c]
[111, 112]
2 M_289[C_c] + 1 M_343[C_c] <-> 1 M_50[C_c] + 1 M_291[C_c] + 1 M_344[C_c]
[369, 500]
1 M_148[C_c] + 1 M_258[C_c] -> 2 M_128[C_c]
[275, 276]
1 M_211[C_c] + 1 M_266[C_c] <-> 1 M_91[C_c] + 1 M_265[C_c]
[297, 298]
1 M_126[C_c] + 1 M_172[C_c] -> 1 M_118[C_c] + 1 M_165[C_c]
[122, 123]
1 M_126[C_c] + 1 M_284[C_c] + 1 M_291[C_c] -> 1 M_121[C_c] + 1 M_211[C_c] + 1 M_283[C_c] + 1 M_289[C_c]
Displaying the 63 out of 865 duplicated reactions in model 2
[385, 386]
1 M_421[c] + 1 M_378[c] <-> 1 M_376[c] + 1 M_420[c]
[258, 259]
1 M_258[c] + 1 M_291[c] + 1 M_93[c] + 1 M_126[c] -> 1 M_376[c] + 1 M_118[c] + 1 M_94[c] + 1 M_289[c]
[515, 863]
1 M_126[c] -> 1 M_376[c] + 1 M_118[c]
[516, 517, 518, 519, 520]
1 M_475[e] + 1 M_378[c] -> 1 M_196[c] + 1 M_388[c]
[261, 262]
1 M_16[c] + 1 M_154[c] <-> 1 M_15[c]
[6, 7]
1 M_376[c] + 1 M_199[c] + 1 M_341[c] <-> 1 M_342[c] + 1 M_65[c] + 1 M_257[c]
[521, 534, 535, 536]
1 M_469[e] + 1 M_378[c] -> 1 M_182[c] + 1 M_388[c]
[522, 523, 524]
1 M_497[e] + 1 M_378[c] -> 1 M_214[c] + 1 M_388[c]
[140, 141]
1 M_287[c] + 1 M_364[c] <-> 1 M_157[c] + 1 M_401[c]
[130, 131]
1 M_307[c] -> 1 M_346[c] + 1 M_388[c]
[399, 400, 401]
1 M_126[c] + 1 M_154[c] + 1 M_108[c] -> 1 M_316[c] + 1 M_376[c] + 1 M_118[c]
[529, 530]
1 M_499[e] + 1 M_378[c] -> 1 M_212[c] + 1 M_388[c]
[531, 532, 533, 544, 545, 546]
1 M_477[e] + 1 M_378[c] -> 1 M_193[c] + 1 M_388[c]
[448, 449]
1 M_126[c] + 1 M_70[c] -> 1 M_118[c] + 1 M_69[c]
[277, 278]
1 M_211[c] + 1 M_253[c] <-> 1 M_255[c] + 1 M_91[c]
[537, 538, 539, 540]
1 M_458[e] + 1 M_378[c] -> 1 M_149[c] + 1 M_388[c]
[26, 27]
1 M_343[c] + 1 M_102[c] -> 1 M_219[c] + 1 M_257[c] + 1 M_154[c] + 1 M_344[c]
[283, 284]
1 M_118[c] + 1 M_389[c] -> 1 M_160[c] + 1 M_258[c] + 1 M_367[c]
[474, 475]
1 M_110[c] + 1 M_258[c] <-> 1 M_369[c]
[155, 156]
1 M_260[c] + 1 M_357[c] -> 1 M_287[c] + 1 M_104[c]
[165, 166, 167]
2 M_388[c] -> 1 M_154[c] + 1 M_31[c]
[551, 552]
1 M_482[e] + 1 M_496[e] <-> 1 M_317[c] + 1 M_257[c]
[424, 425]
4 M_276[c] + 1 M_413[c] -> 4 M_211[c] + 1 M_414[c]
[553, 554]
1 M_482[e] + 1 M_518[e] <-> 1 M_257[c] + 1 M_216[c]
[556, 557]
1 M_482[e] + 1 M_535[e] <-> 1 M_233[c] + 1 M_257[c]
[285, 286]
1 M_243[c] + 1 M_389[c] -> 1 M_188[c] + 1 M_258[c] + 1 M_367[c]
[49, 50]
1 M_342[c] + 1 M_257[c] + 1 M_103[c] <-> 1 M_341[c] + 1 M_236[c]
[435, 436]
2 M_377[c] <-> 1 M_143[c] + 1 M_247[c]
[52, 53, 54, 55]
1 M_118[c] + 1 M_107[c] <-> 1 M_104[c] + 1 M_126[c]
[236, 237]
1 M_179[c] + 1 M_258[c] + 1 M_378[c] -> 1 M_376[c] + 1 M_36[c]
[311, 312]
1 M_126[c] + 1 M_231[c] <-> 1 M_230[c] + 1 M_118[c]
[56, 57, 58]
1 M_342[c] + 1 M_257[c] + 1/2 M_354[c] -> 1 M_341[c] + 1 M_258[c]
[571, 572]
1 M_126[c] + 1 M_476[e] -> 1 M_376[c] + 1 M_118[c] + 1 M_289[c]
[60, 61]
1 M_342[c] + 1 M_257[c] + 1 M_354[c] -> 1 M_341[c] + 1 M_259[c]
[10, 11, 12]
1 M_64[c] <-> 1 M_51[c]
[446, 447]
1 M_156[c] + 1 M_248[c] -> 1 M_211[c] + 1 M_147[c]
[320, 321, 341, 342]
1 M_144[c] + 1 M_389[c] -> 1 M_168[c] + 1 M_258[c] + 1 M_367[c]
[578, 579]
1 M_482[e] + 1 M_494[e] <-> 1 M_257[c] + 1 M_302[c]
[324, 345]
1 M_156[c] + 1 M_389[c] -> 1 M_170[c] + 1 M_258[c] + 1 M_367[c]
[325, 346]
1 M_433[c] + 1 M_389[c] -> 1 M_232[c] + 1 M_258[c] + 1 M_367[c]
[326, 327]
1 M_344[c] + 1 M_367[c] -> 1 M_343[c] + 1 M_389[c]
[113, 114]
2 M_126[c] + 1 M_291[c] + 1 M_154[c] + 1 M_258[c] -> 1 M_376[c] + 1 M_142[c] + 2 M_118[c] + 1 M_289[c]
[194, 195, 196]
1 M_142[c] + 1 M_118[c] <-> 1 M_126[c] + 1 M_154[c] + 1 M_346[c]
[119, 120]
1 M_365[c] + 1 M_289[c] <-> 1 M_284[c] + 1 M_50[c]
[322, 323, 343, 344]
1 M_417[c] + 1 M_389[c] -> 1 M_230[c] + 1 M_258[c] + 1 M_367[c]
[305, 307]
1 M_8[c] + 1 M_354[c] -> 1 M_362[c] + 1 M_259[c]
[13, 14]
1 M_51[c] <-> 1 M_258[c] + 1 M_378[c]
[594, 595]
1 M_126[c] + 1 M_523[e] -> 1 M_376[c] + 1 M_118[c] + 1 M_399[c]
[596, 597]
1 M_126[c] + 1 M_515[e] -> 1 M_386[c] + 1 M_376[c] + 1 M_118[c]
[561, 562]
1 M_304[c] + 1 M_449[e] -> 1 M_281[c] + 1 M_507[e]
[471, 472]
1 M_110[c] + 1 M_258[c] <-> 1 M_369[c] + 1 M_124[c]
[90, 91]
1 M_418[c] <-> 1 M_419[c]
[350, 351]
1 M_126[c] + 1 M_228[c] <-> 1 M_223[c] + 1 M_118[c]
[480, 481]
1 M_291[c] + 1 M_151[c] -> 1 M_71[c] + 1 M_289[c] + 1 M_388[c]
[40, 41, 42]
1 M_342[c] + 1 M_257[c] + 1 M_388[c] <-> 1 M_9[c] + 1 M_341[c]
[614, 615]
1 M_479[e] <-> 1 M_247[c]
[295, 296]
1 M_126[c] + 1 M_174[c] -> 1 M_118[c] + 1 M_200[c]
[44, 45]
1 M_298[c] + 1 M_388[c] -> 1 M_154[c] + 1 M_392[c]
[111, 112]
1 M_343[c] + 2 M_289[c] <-> 1 M_291[c] + 1 M_50[c] + 1 M_344[c]
[369, 500]
1 M_148[c] + 1 M_258[c] -> 2 M_128[c]
[275, 276]
1 M_211[c] + 1 M_266[c] <-> 1 M_265[c] + 1 M_91[c]
[297, 298]
1 M_126[c] + 1 M_172[c] -> 1 M_118[c] + 1 M_165[c]
[122, 123]
1 M_126[c] + 1 M_291[c] + 1 M_284[c] -> 1 M_211[c] + 1 M_283[c] + 1 M_289[c] + 1 M_121[c]
Displaying the 1 out of 865 reactions in model 2 missing in model 1
777
1 M_479[e] -> 
(([], [], [[385, 386], [258, 259], [515, 863], [516, 517, 518, 519, 520], [261, 262], [6, 7], [521, 534, 535, 536], [522, 523, 524], [140, 141], [130, 131], [399, 400, 401], [529, 530], [531, 532, 533, 544, 545, 546], [448, 449], [277, 278], [537, 538, 539, 540], [26, 27], [283, 284], [474, 475], [155, 156], [165, 166, 167], [551, 552], [424, 425], [553, 554], [556, 557], [285, 286], [49, 50], [435, 436], [52, 53, 54, 55], [236, 237], [311, 312], [56, 57, 58], [571, 572], [60, 61], [10, 11, 12], [446, 447], [320, 321, 341, 342], [578, 579], [324, 345], [325, 346], [326, 327], [113, 114], [194, 195, 196], [119, 120], [322, 323, 343, 344], [305, 307], [13, 14], [594, 595], [596, 597], [561, 562], [471, 472], [90, 91], [350, 351], [480, 481], [40, 41, 42], [614, 615], [295, 296], [44, 45], [111, 112], [369, 500], [275, 276], [297, 298], [122, 123]], [[385, 386], [258, 259], [515, 863], [516, 517, 518, 519, 520], [261, 262], [6, 7], [521, 534, 535, 536], [522, 523, 524], [140, 141], [130, 131], [399, 400, 401], [529, 530], [531, 532, 533, 544, 545, 546], [448, 449], [277, 278], [537, 538, 539, 540], [26, 27], [283, 284], [474, 475], [155, 156], [165, 166, 167], [551, 552], [424, 425], [553, 554], [556, 557], [285, 286], [49, 50], [435, 436], [52, 53, 54, 55], [236, 237], [311, 312], [56, 57, 58], [571, 572], [60, 61], [10, 11, 12], [446, 447], [320, 321, 341, 342], [578, 579], [324, 345], [325, 346], [326, 327], [113, 114], [194, 195, 196], [119, 120], [322, 323, 343, 344], [305, 307], [13, 14], [594, 595], [596, 597], [561, 562], [471, 472], [90, 91], [350, 351], [480, 481], [40, 41, 42], [614, 615], [295, 296], [44, 45], [111, 112], [369, 500], [275, 276], [297, 298], [122, 123]], [], [777], [], []), [0, 0, 63, 63, 0, 1, 0, 0, 534, 864, 534, 865])

iAbaylyiV4
No comparison performed: model AY4 was not extracted from an SBML file

iBT721
No comparison performed: model LP1 was not extracted from an SBML file

iBsu1103
Performing comparison to the BS2c model
Too many  metabolites in model 1 missing in model 2 to print: 1381 out of 1381
Too many  metabolites in model 2 missing in model 1 to print: 1381 out of 1381
Error: no common metabolites found!

iCA1273
Performing comparison to the EC4c model
Displaying the 5 out of 2477 duplicated reactions in model 1
[2272, 2273]
1 M_h_p[periplasm] + 1 M_ura_p[periplasm] -> 1 M_h_c[Cytosol] + 1 M_ura_c[Cytosol]
[363, 1596, 1598, 1746]
1 M_atp_c[Cytosol] + 1 M_h2o_c[Cytosol] -> 1 M_adp_c[Cytosol] + 1 M_h_c[Cytosol] + 1 M_pi_c[Cytosol]
[1379, 1380]
1 M_chor_c[Cytosol] <-> 1 M_ichor_c[Cytosol]
[1597, 1599]
1 M_metsox_S[Cytosol] <-> 1 M_metsox_S[Cytosol]
[1205, 1206]
1 M_glc_D_e[Extra_organism] <-> 1 M_glc_D_p[periplasm]
Displaying the 5 out of 2477 duplicated reactions in model 2
[2272, 2273]
1 M_h_p[periplasm] + 1 M_ura_p[periplasm] -> 1 M_ura_c[Cytosol] + 1 M_h_c[Cytosol]
[363, 1596, 1598, 1746]
1 M_h2o_c[Cytosol] + 1 M_atp_c[Cytosol] -> 1 M_pi_c[Cytosol] + 1 M_h_c[Cytosol] + 1 M_adp_c[Cytosol]
[1379, 1380]
1 M_chor_c[Cytosol] <-> 1 M_ichor_c[Cytosol]
[1597, 1599]
 <-> 
[1205, 1206]
1 M_glc_D_e[Extra_organism] <-> 1 M_glc_D_p[periplasm]
(([], [], [[2272, 2273], [363, 1596, 1598, 1746], [1379, 1380], [1597, 1599], [1205, 1206]], [[2272, 2273], [363, 1596, 1598, 1746], [1379, 1380], [1597, 1599], [1205, 1206]], [], [], [], []), [0, 0, 5, 5, 0, 0, 0, 0, 1747, 2477, 1747, 2477])

iCB925
Performing comparison to the CB1c model
(([], [], [], [], [], [], [], []), [0, 0, 0, 0, 0, 0, 0, 0, 881, 938, 881, 938])

iCR744
No comparison performed: model RF1 was not extracted from an SBML file

iCS291
No comparison performed: model HP1 was not extracted from an SBML file

iCS400
No comparison performed: model HI2 was not extracted from an SBML file

iFF708
Performing comparison to the SC1c model
Too many  metabolites in model 1 missing in model 2 to print: 1420 out of 1420
Too many  metabolites in model 2 missing in model 1 to print: 796 out of 796
Error: no common metabolites found!

iGB555
No comparison performed: model NM1 was not extracted from an SBML file

iHD666
Performing comparison to the AN1c model
Too many  metabolites in model 1 missing in model 2 to print: 1478 out of 1478
Too many  metabolites in model 2 missing in model 1 to print: 732 out of 732
Error: no common metabolites found!

iIB711
Performing comparison to the SM1 model
Too many  metabolites in model 1 missing in model 2 to print: 497 out of 497
Too many  metabolites in model 2 missing in model 1 to print: 496 out of 496
Error: no common metabolites found!

iIT341
Performing comparison to the HP2c model
Displaying the 1 out of 554 reactions in model 1 missing in model 2
200
1 M_o2_b[Extraorganism] -> 1 M_o2_e[Extraorganism]
Displaying the 1 out of 554 reactions in model 2 missing in model 1
200
1 M_o2_e[e] <-> 
(([], [], [], [], [200], [200], [], []), [0, 0, 0, 0, 1, 1, 0, 0, 485, 554, 485, 554])

iJL432
No comparison performed: model CA2 was not extracted from an SBML file

iJN678
No comparison performed: model SS3 was not extracted from an SBML file

iJN746
No comparison performed: model PS1 was not extracted from an SBML file

iJO1366
Performing comparison to the EC5c model
Displaying the 12 out of 2583 duplicated reactions in model 1
[1411, 1412]
1 M_gly_p[p] + 1 M_h_p[p] -> 1 M_gly_c[c] + 1 M_h_c[c]
[740, 741]
1 M_asp_DASH_L_p[p] + 1 M_h_p[p] -> 1 M_asp_DASH_L_c[c] + 1 M_h_c[c]
[1575, 1576]
1 M_h_p[p] + 1 M_ins_p[p] -> 1 M_h_c[c] + 1 M_ins_c[c]
[1354, 1355]
1 M_glc_DASH_D_e[e] <-> 1 M_glc_DASH_D_p[p]
[2539, 2540]
1 M_h_p[p] + 1 M_ura_p[p] -> 1 M_h_c[c] + 1 M_ura_c[c]
[1548, 1549]
1 M_chor_c[c] <-> 1 M_ichor_c[c]
[621, 622]
1 M_ala_DASH_L_p[p] + 1 M_h_p[p] -> 1 M_ala_DASH_L_c[c] + 1 M_h_c[c]
[747, 1940]
1 M_atp_c[c] + 1 M_h2o_c[c] -> 1 M_adp_c[c] + 1 M_h_c[c] + 1 M_pi_c[c]
[2548, 2549]
1 M_h_p[p] + 1 M_uri_p[p] -> 1 M_h_c[c] + 1 M_uri_c[c]
[2421, 2422]
1 M_h_p[p] + 1 M_thymd_p[p] -> 1 M_h_c[c] + 1 M_thymd_c[c]
[919, 920]
1 M_cytd_p[p] + 1 M_h_p[p] -> 1 M_cytd_c[c] + 1 M_h_c[c]
[565, 566]
1 M_adn_p[p] + 1 M_h_p[p] -> 1 M_adn_c[c] + 1 M_h_c[c]
Displaying the 12 out of 2583 duplicated reactions in model 2
[1411, 1412]
1 M_h_p[p] + 1 M_gly_p[p] -> 1 M_h_c[c] + 1 M_gly_c[c]
[740, 741]
1 M_h_p[p] + 1 M_asp_DASH_L_p[p] -> 1 M_h_c[c] + 1 M_asp_DASH_L_c[c]
[1575, 1576]
1 M_h_p[p] + 1 M_ins_p[p] -> 1 M_h_c[c] + 1 M_ins_c[c]
[1354, 1355]
1 M_glc_DASH_D_e[e] <-> 1 M_glc_DASH_D_p[p]
[2539, 2540]
1 M_ura_p[p] + 1 M_h_p[p] -> 1 M_ura_c[c] + 1 M_h_c[c]
[1548, 1549]
1 M_chor_c[c] <-> 1 M_ichor_c[c]
[621, 622]
1 M_h_p[p] + 1 M_ala_DASH_L_p[p] -> 1 M_ala_DASH_L_c[c] + 1 M_h_c[c]
[747, 1940]
1 M_h2o_c[c] + 1 M_atp_c[c] -> 1 M_pi_c[c] + 1 M_h_c[c] + 1 M_adp_c[c]
[2548, 2549]
1 M_uri_p[p] + 1 M_h_p[p] -> 1 M_h_c[c] + 1 M_uri_c[c]
[2421, 2422]
1 M_h_p[p] + 1 M_thymd_p[p] -> 1 M_thymd_c[c] + 1 M_h_c[c]
[919, 920]
1 M_h_p[p] + 1 M_cytd_p[p] -> 1 M_h_c[c] + 1 M_cytd_c[c]
[565, 566]
1 M_h_p[p] + 1 M_adn_p[p] -> 1 M_h_c[c] + 1 M_adn_c[c]
(([], [], [[1411, 1412], [740, 741], [1575, 1576], [1354, 1355], [2539, 2540], [1548, 1549], [621, 622], [747, 1940], [2548, 2549], [2421, 2422], [919, 920], [565, 566]], [[1411, 1412], [740, 741], [1575, 1576], [1354, 1355], [2539, 2540], [1548, 1549], [621, 622], [747, 1940], [2548, 2549], [2421, 2422], [919, 920], [565, 566]], [], [], [], []), [0, 0, 12, 12, 0, 0, 0, 0, 1805, 2583, 1805, 2583])

iJP815
No comparison performed: model PS2 was not extracted from an SBML file

iJR904
Performing comparison to the EC2c model
Displaying the 9 out of 1075 duplicated reactions in model 1
[640, 641]
1 M_h2o_c[Cytosol] + 1 M_lald_DASH_L_c[Cytosol] + 1 M_nad_c[Cytosol] <-> 2 M_h_c[Cytosol] + 1 M_lac_DASH_L_c[Cytosol] + 1 M_nadh_c[Cytosol]
[1058, 1059]
1 M_h_e[Extraorganism] + 1 M_uri_e[Extraorganism] -> 1 M_h_c[Cytosol] + 1 M_uri_c[Cytosol]
[196, 197]
1 M_cytd_e[Extraorganism] + 1 M_h_e[Extraorganism] -> 1 M_cytd_c[Cytosol] + 1 M_h_c[Cytosol]
[620, 621]
1 M_h_e[Extraorganism] + 1 M_ins_e[Extraorganism] -> 1 M_h_c[Cytosol] + 1 M_ins_c[Cytosol]
[80, 81]
1 M_ala_DASH_L_c[Cytosol] <-> 1 M_ala_DASH_D_c[Cytosol]
[986, 987]
1 M_h_e[Extraorganism] + 1 M_thymd_e[Extraorganism] -> 1 M_h_c[Cytosol] + 1 M_thymd_c[Cytosol]
[59, 60]
1 M_adn_e[Extraorganism] + 1 M_h_e[Extraorganism] -> 1 M_adn_c[Cytosol] + 1 M_h_c[Cytosol]
[1053, 1054]
1 M_h_e[Extraorganism] + 1 M_ura_e[Extraorganism] -> 1 M_h_c[Cytosol] + 1 M_ura_c[Cytosol]
[478, 480]
1 M_g1p_c[Cytosol] + 1 M_h_c[Cytosol] + 1 M_utp_c[Cytosol] <-> 1 M_ppi_c[Cytosol] + 1 M_udpg_c[Cytosol]
Displaying the 9 out of 1075 duplicated reactions in model 2
[640, 641]
1 M_h2o_c[c] + 1 M_lald_DASH_L_c[c] + 1 M_nad_c[c] <-> 1 M_lac_DASH_L_c[c] + 2 M_h_c[c] + 1 M_nadh_c[c]
[1058, 1059]
1 M_h_e[e] + 1 M_uri_e[e] -> 1 M_h_c[c] + 1 M_uri_c[c]
[196, 197]
1 M_cytd_e[e] + 1 M_h_e[e] -> 1 M_h_c[c] + 1 M_cytd_c[c]
[620, 621]
1 M_ins_e[e] + 1 M_h_e[e] -> 1 M_h_c[c] + 1 M_ins_c[c]
[80, 81]
1 M_ala_DASH_L_c[c] <-> 1 M_ala_DASH_D_c[c]
[986, 987]
1 M_h_e[e] + 1 M_thymd_e[e] -> 1 M_thymd_c[c] + 1 M_h_c[c]
[59, 60]
1 M_adn_e[e] + 1 M_h_e[e] -> 1 M_h_c[c] + 1 M_adn_c[c]
[1053, 1054]
1 M_h_e[e] + 1 M_ura_e[e] -> 1 M_ura_c[c] + 1 M_h_c[c]
[478, 480]
1 M_utp_c[c] + 1 M_h_c[c] + 1 M_g1p_c[c] <-> 1 M_ppi_c[c] + 1 M_udpg_c[c]
Displaying the 2 out of 1075 reactions in model 1 missing in model 2
340
1 M_galur_e[Extraorganism] -> 1 M_galur_b[Extraorganism]
388
1 M_nmn_e[Extraorganism] -> 1 M_nmn_b[Extraorganism]
Displaying the 2 out of 1075 reactions in model 2 missing in model 1
340
1 M_galur_e[e] -> 
388
1 M_nmn_e[e] -> 
(([], [], [[640, 641], [1058, 1059], [196, 197], [620, 621], [80, 81], [986, 987], [59, 60], [1053, 1054], [478, 480]], [[640, 641], [1058, 1059], [196, 197], [620, 621], [80, 81], [986, 987], [59, 60], [1053, 1054], [478, 480]], [340, 388], [340, 388], [], []), [0, 0, 9, 9, 2, 2, 0, 0, 761, 1075, 761, 1075])

iJS747
No comparison performed: model GM1 was not extracted from an SBML file

iKF1028
Performing comparison to the BC1c model
Too many  metabolites in model 1 missing in model 2 to print: 834 out of 834
Too many  metabolites in model 2 missing in model 1 to print: 834 out of 834
Error: no common metabolites found!

iLC915
Performing comparison to the PP3c model
Too many  metabolites in model 1 missing in model 2 to print: 940 out of 2243
Displaying the 18 out of 1448 duplicated reactions in model 1
[353, 1098]
1 M_m1[C_6] + 1 M_m405[C_6] -> 1 M_m3[C_6] + 1 M_m406[C_6]
[1275, 1284]
1 M_m122[C_5] <-> 1 M_m5[C_6]
[36, 1035]
1 M_m53[C_1] + 1 M_m54[C_1] -> 1 M_m43[C_1] + 1 M_m49[C_1] + 1 M_m55[C_1]
[869, 1029]
1 M_m5[C_6] + 1 M_m846[C_6] <-> 1 M_m707[C_6] + 1 M_m847[C_6]
[1295, 1345]
1 M_m1222[C_7] -> 1 M_m44[C_6]
[1181, 1205]
1 M_m76[C_1] + 1 M_m112[C_6] <-> 1 M_m7[C_6] + 1 M_m108[C_1]
[780, 942]
1 M_m5[C_6] + 1 M_m13[C_6] + 1 M_m762[C_6] -> 1 M_m15[C_6] + 1 M_m16[C_6] + 1 M_m625[C_6]
[1294, 1301]
1 M_m1227[C_7] -> 1 M_m1024[C_6]
[463, 465]
1 M_m1[C_6] + 1 M_m1020[C_6] -> 1 M_m3[C_6] + 1 M_m1019[C_6]
[464, 466]
1 M_m74[C_1] + 1 M_m1021[C_1] -> 1 M_m75[C_1] + 1 M_m1018[C_1]
[1105, 1159]
1 M_m80[C_1] <-> 1 M_m5[C_6]
[1106, 1134]
1 M_m632[C_6] -> 1 M_m591[C_1]
[120, 447]
2 M_m1[C_6] + 1 M_m5[C_6] + 1 M_m78[C_6] + 1 M_m163[C_6] -> 2 M_m3[C_6] + 1 M_m7[C_6] + 1 M_m154[C_6] + 1 M_m166[C_6]
[90, 93]
1 M_m1[C_6] + 1 M_m5[C_6] -> 1 M_m3[C_6] + 1 M_m7[C_6]
[1423, 1424, 1425, 1426, 1427, 1428, 1429, 1430, 1431, 1432, 1433, 1434, 1435, 1436, 1437, 1438, 1439, 1440, 1441, 1442, 1443, 1444, 1445, 1446, 1447]
1 E_909[C_6] + 1 E_541[C_6] + 1 E_813[C_6] -> 1 Cx_1[C_2]
[200, 258]
1 M_m278[C_6] + 1 M_m279[C_6] -> 1 M_m5[C_6] + 1 M_m12[C_6] + 1 M_m280[C_6]
[1274, 1285]
1 M_m367[C_6] <-> 1 M_m410[C_5]
[901, 917]
1 M_m859[C_3] + 1 M_m964[C_3] <-> 1 M_m851[C_3] + 1 M_m965[C_3]
Displaying the 17 out of 1423 duplicated reactions in model 2
[353, 1098]
1 M_m405[c] + 1 M_m1[c] -> 1 M_m3[c] + 1 M_m406[c]
[1275, 1284]
1 M_m122[v] <-> 1 M_m5[c]
[36, 1035]
1 M_m53[m] + 1 M_m54[m] -> 1 M_m49[m] + 1 M_m55[m] + 1 M_m43[m]
[869, 1029]
1 M_m846[c] + 1 M_m5[c] <-> 1 M_m707[c] + 1 M_m847[c]
[1181, 1205]
1 M_m76[m] + 1 M_m112[c] <-> 1 M_m108[m] + 1 M_m7[c]
[780, 942]
1 M_m13[c] + 1 M_m762[c] + 1 M_m5[c] -> 1 M_m625[c] + 1 M_m16[c] + 1 M_m15[c]
[1294, 1301]
1 M_m1227[e] -> 1 M_m1024[c]
[463, 465]
1 M_m1[c] + 1 M_m1020[c] -> 1 M_m3[c] + 1 M_m1019[c]
[464, 466]
1 M_m74[m] + 1 M_m1021[m] -> 1 M_m75[m] + 1 M_m1018[m]
[1105, 1159]
1 M_m80[m] <-> 1 M_m5[c]
[1106, 1134]
1 M_m632[c] -> 1 M_m591[m]
[120, 447]
1 M_m163[c] + 2 M_m1[c] + 1 M_m78[c] + 1 M_m5[c] -> 2 M_m3[c] + 1 M_m7[c] + 1 M_m166[c] + 1 M_m154[c]
[90, 93]
1 M_m1[c] + 1 M_m5[c] -> 1 M_m3[c] + 1 M_m7[c]
[1295, 1345]
1 M_m1222[e] -> 1 M_m44[c]
[200, 258]
1 M_m278[c] + 1 M_m279[c] -> 1 M_m280[c] + 1 M_m12[c] + 1 M_m5[c]
[1274, 1285]
1 M_m367[c] <-> 1 M_m410[v]
[901, 917]
1 M_m964[r] + 1 M_m859[r] <-> 1 M_m965[r] + 1 M_m851[r]
Displaying the 1 out of 1448 reactions in model 1 missing in model 2
1406
1 M_m1364[C_7] -> 1 M_m1365[C_8]
(([1303, 1304, 1305, 1306, 1307, 1308, 1309, 1310, 1311, 1312, 1313, 1314, 1315, 1316, 1317, 1318, 1319, 1320, 1321, 1322, 1323, 1324, 1325, 1326, 1327, 1328, 1329, 1330, 1331, 1332, 1333, 1334, 1335, 1336, 1337, 1338, 1339, 1340, 1341, 1342, 1343, 1344, 1345, 1346, 1347, 1348, 1349, 1350, 1351, 1352, 1353, 1354, 1355, 1356, 1357, 1358, 1359, 1360, 1361, 1362, 1363, 1364, 1365, 1366, 1367, 1368, 1369, 1370, 1371, 1372, 1373, 1374, 1375, 1376, 1377, 1378, 1379, 1380, 1381, 1382, 1383, 1384, 1385, 1386, 1387, 1388, 1389, 1390, 1391, 1392, 1393, 1394, 1395, 1396, 1397, 1398, 1399, 1400, 1401, 1402, 1403, 1404, 1405, 1406, 1407, 1408, 1409, 1410, 1411, 1412, 1413, 1414, 1415, 1416, 1417, 1418, 1419, 1420, 1421, 1422, 1423, 1424, 1425, 1426, 1427, 1428, 1429, 1430, 1431, 1432, 1433, 1434, 1435, 1436, 1437, 1438, 1439, 1440, 1441, 1442, 1443, 1444, 1445, 1446, 1447, 1448, 1449, 1450, 1451, 1452, 1453, 1454, 1455, 1456, 1457, 1458, 1459, 1460, 1461, 1462, 1463, 1464, 1465, 1466, 1467, 1468, 1469, 1470, 1471, 1472, 1473, 1474, 1475, 1476, 1477, 1478, 1479, 1480, 1481, 1482, 1483, 1484, 1485, 1486, 1487, 1488, 1489, 1490, 1491, 1492, 1493, 1494, 1495, 1496, 1497, 1498, 1499, 1500, 1501, 1502, 1503, 1504, 1505, 1506, 1507, 1508, 1509, 1510, 1511, 1512, 1513, 1514, 1515, 1516, 1517, 1518, 1519, 1520, 1521, 1522, 1523, 1524, 1525, 1526, 1527, 1528, 1529, 1530, 1531, 1532, 1533, 1534, 1535, 1536, 1537, 1538, 1539, 1540, 1541, 1542, 1543, 1544, 1545, 1546, 1547, 1548, 1549, 1550, 1551, 1552, 1553, 1554, 1555, 1556, 1557, 1558, 1559, 1560, 1561, 1562, 1563, 1564, 1565, 1566, 1567, 1568, 1569, 1570, 1571, 1572, 1573, 1574, 1575, 1576, 1577, 1578, 1579, 1580, 1581, 1582, 1583, 1584, 1585, 1586, 1587, 1588, 1589, 1590, 1591, 1592, 1593, 1594, 1595, 1596, 1597, 1598, 1599, 1600, 1601, 1602, 1603, 1604, 1605, 1606, 1607, 1608, 1609, 1610, 1611, 1612, 1613, 1614, 1615, 1616, 1617, 1618, 1619, 1620, 1621, 1622, 1623, 1624, 1625, 1626, 1627, 1628, 1629, 1630, 1631, 1632, 1633, 1634, 1635, 1636, 1637, 1638, 1639, 1640, 1641, 1642, 1643, 1644, 1645, 1646, 1647, 1648, 1649, 1650, 1651, 1652, 1653, 1654, 1655, 1656, 1657, 1658, 1659, 1660, 1661, 1662, 1663, 1664, 1665, 1666, 1667, 1668, 1669, 1670, 1671, 1672, 1673, 1674, 1675, 1676, 1677, 1678, 1679, 1680, 1681, 1682, 1683, 1684, 1685, 1686, 1687, 1688, 1689, 1690, 1691, 1692, 1693, 1694, 1695, 1696, 1697, 1698, 1699, 1700, 1701, 1702, 1703, 1704, 1705, 1706, 1707, 1708, 1709, 1710, 1711, 1712, 1713, 1714, 1715, 1716, 1717, 1718, 1719, 1720, 1721, 1722, 1723, 1724, 1725, 1726, 1727, 1728, 1729, 1730, 1731, 1732, 1733, 1734, 1735, 1736, 1737, 1738, 1739, 1740, 1741, 1742, 1743, 1744, 1745, 1746, 1747, 1748, 1749, 1750, 1751, 1752, 1753, 1754, 1755, 1756, 1757, 1758, 1759, 1760, 1761, 1762, 1763, 1764, 1765, 1766, 1767, 1768, 1769, 1770, 1771, 1772, 1773, 1774, 1775, 1776, 1777, 1778, 1779, 1780, 1781, 1782, 1783, 1784, 1785, 1786, 1787, 1788, 1789, 1790, 1791, 1792, 1793, 1794, 1795, 1796, 1797, 1798, 1799, 1800, 1801, 1802, 1803, 1804, 1805, 1806, 1807, 1808, 1809, 1810, 1811, 1812, 1813, 1814, 1815, 1816, 1817, 1818, 1819, 1820, 1821, 1822, 1823, 1824, 1825, 1826, 1827, 1828, 1829, 1830, 1831, 1832, 1833, 1834, 1835, 1836, 1837, 1838, 1839, 1840, 1841, 1842, 1843, 1844, 1845, 1846, 1847, 1848, 1849, 1850, 1851, 1852, 1853, 1854, 1855, 1856, 1857, 1858, 1859, 1860, 1861, 1862, 1863, 1864, 1865, 1866, 1867, 1868, 1869, 1870, 1871, 1872, 1873, 1874, 1875, 1876, 1877, 1878, 1879, 1880, 1881, 1882, 1883, 1884, 1885, 1886, 1887, 1888, 1889, 1890, 1891, 1892, 1893, 1894, 1895, 1896, 1897, 1898, 1899, 1900, 1901, 1902, 1903, 1904, 1905, 1906, 1907, 1908, 1909, 1910, 1911, 1912, 1913, 1914, 1915, 1916, 1917, 1918, 1919, 1920, 1921, 1922, 1923, 1924, 1925, 1926, 1927, 1928, 1929, 1930, 1931, 1932, 1933, 1934, 1935, 1936, 1937, 1938, 1939, 1940, 1941, 1942, 1943, 1944, 1945, 1946, 1947, 1948, 1949, 1950, 1951, 1952, 1953, 1954, 1955, 1956, 1957, 1958, 1959, 1960, 1961, 1962, 1963, 1964, 1965, 1966, 1967, 1968, 1969, 1970, 1971, 1972, 1973, 1974, 1975, 1976, 1977, 1978, 1979, 1980, 1981, 1982, 1983, 1984, 1985, 1986, 1987, 1988, 1989, 1990, 1991, 1992, 1993, 1994, 1995, 1996, 1997, 1998, 1999, 2000, 2001, 2002, 2003, 2004, 2005, 2006, 2007, 2008, 2009, 2010, 2011, 2012, 2013, 2014, 2015, 2016, 2017, 2018, 2019, 2020, 2021, 2022, 2023, 2024, 2025, 2026, 2027, 2028, 2029, 2030, 2031, 2032, 2033, 2034, 2035, 2036, 2037, 2038, 2039, 2040, 2041, 2042, 2043, 2044, 2045, 2046, 2047, 2048, 2049, 2050, 2051, 2052, 2053, 2054, 2055, 2056, 2057, 2058, 2059, 2060, 2061, 2062, 2063, 2064, 2065, 2066, 2067, 2068, 2069, 2070, 2071, 2072, 2073, 2074, 2075, 2076, 2077, 2078, 2079, 2080, 2081, 2082, 2083, 2084, 2085, 2086, 2087, 2088, 2089, 2090, 2091, 2092, 2093, 2094, 2095, 2096, 2097, 2098, 2099, 2100, 2101, 2102, 2103, 2104, 2105, 2106, 2107, 2108, 2109, 2110, 2111, 2112, 2113, 2114, 2115, 2116, 2117, 2118, 2119, 2120, 2121, 2122, 2123, 2124, 2125, 2126, 2127, 2128, 2129, 2130, 2131, 2132, 2133, 2134, 2135, 2136, 2137, 2138, 2139, 2140, 2141, 2142, 2143, 2144, 2145, 2146, 2147, 2148, 2149, 2150, 2151, 2152, 2153, 2154, 2155, 2156, 2157, 2158, 2159, 2160, 2161, 2162, 2163, 2164, 2165, 2166, 2167, 2168, 2169, 2170, 2171, 2172, 2173, 2174, 2175, 2176, 2177, 2178, 2179, 2180, 2181, 2182, 2183, 2184, 2185, 2186, 2187, 2188, 2189, 2190, 2191, 2192, 2193, 2194, 2195, 2196, 2197, 2198, 2199, 2200, 2201, 2202, 2203, 2204, 2205, 2206, 2207, 2208, 2209, 2210, 2211, 2212, 2213, 2214, 2215, 2216, 2217, 2218, 2219, 2220, 2221, 2222, 2223, 2224, 2225, 2226, 2227, 2228, 2229, 2230, 2231, 2232, 2233, 2234, 2235, 2236, 2237, 2238, 2239, 2240, 2241, 2242], [], [[353, 1098], [1275, 1284], [36, 1035], [869, 1029], [1295, 1345], [1181, 1205], [780, 942], [1294, 1301], [463, 465], [464, 466], [1105, 1159], [1106, 1134], [120, 447], [90, 93], [1423, 1424, 1425, 1426, 1427, 1428, 1429, 1430, 1431, 1432, 1433, 1434, 1435, 1436, 1437, 1438, 1439, 1440, 1441, 1442, 1443, 1444, 1445, 1446, 1447], [200, 258], [1274, 1285], [901, 917]], [[353, 1098], [1275, 1284], [36, 1035], [869, 1029], [1181, 1205], [780, 942], [1294, 1301], [463, 465], [464, 466], [1105, 1159], [1106, 1134], [120, 447], [90, 93], [1295, 1345], [200, 258], [1274, 1285], [901, 917]], [1406], [], [], []), [940, 0, 18, 17, 1, 0, 0, 0, 2243, 1448, 1303, 1423])

iLL672
No comparison performed: model SC3 was not extracted from an SBML file

iMA871
Performing comparison to the AG1c model
Too many  metabolites in model 1 missing in model 2 to print: 1900 out of 1900
Too many  metabolites in model 2 missing in model 1 to print: 1900 out of 1900
Error: no common metabolites found!

iMA945
No comparison performed: model ST2 was not extracted from an SBML file

iMB745
Performing comparison to the MA2c model
Displaying the 3 out of 825 duplicated reactions in model 1
[123, 539]
1 M_atp_c[C_c] + 1 M_h2o_c[C_c] -> 1 M_adp_c[C_c] + 1 M_h_c[C_c] + 1 M_pi_c[C_c]
[550, 551]
5 M_h_c[C_c] + 3 M_nadh_c[C_c] + 1 M_no2_c[C_c] -> 2 M_h2o_c[C_c] + 3 M_nad_c[C_c] + 1 M_nh4_c[C_c]
[79, 80]
1 M_glyald_c[C_c] + 1 M_h_c[C_c] + 1 M_nadph_c[C_c] -> 1 M_glyc_c[C_c] + 1 M_nadp_c[C_c]
Displaying the 3 out of 825 duplicated reactions in model 2
[123, 539]
1 M_h2o_c[c] + 1 M_atp_c[c] -> 1 M_pi_c[c] + 1 M_h_c[c] + 1 M_adp_c[c]
[550, 551]
5 M_h_c[c] + 1 M_no2_c[c] + 3 M_nadh_c[c] -> 2 M_h2o_c[c] + 3 M_nad_c[c] + 1 M_nh4_c[c]
[79, 80]
1 M_nadph_c[c] + 1 M_h_c[c] + 1 M_glyald_c[c] -> 1 M_glyc_c[c] + 1 M_nadp_c[c]
(([], [], [[123, 539], [550, 551], [79, 80]], [[123, 539], [550, 551], [79, 80]], [], [], [], []), [0, 0, 3, 3, 0, 0, 0, 0, 715, 825, 715, 825])

iMH551
No comparison performed: model SA2 was not extracted from an SBML file

iMM1415
No comparison performed: model MM4 was not extracted from an SBML file

iMM904
No comparison performed: model SC6 was not extracted from an SBML file

iMO1056
No comparison performed: model PA1 was not extracted from an SBML file

iMP429
Performing comparison to the SH1c model
Too many  metabolites in model 1 missing in model 2 to print: 549 out of 549
Too many  metabolites in model 2 missing in model 1 to print: 549 out of 549
Error: no common metabolites found!

iND750
Performing comparison to the SC2c model
Displaying the 1 out of 1266 duplicated reactions in model 1
[647, 985]
1 M_dhlam_m[Mitochondria] + 1 M_nad_m[Mitochondria] <-> 1 M_h_m[Mitochondria] + 1 M_lpam_m[Mitochondria] + 1 M_nadh_m[Mitochondria]
Displaying the 1 out of 1266 duplicated reactions in model 2
[647, 985]
1 M_nad_m[m] + 1 M_dhlam_m[m] <-> 1 M_nadh_m[m] + 1 M_h_m[m] + 1 M_lpam_m[m]
(([], [], [[647, 985]], [[647, 985]], [], [], [], []), [0, 0, 1, 1, 0, 0, 0, 0, 1061, 1266, 1061, 1266])

iNJ661
Performing comparison to the MT1c model
Displaying the 5 out of 1025 duplicated reactions in model 1
[1008, 1015]
1 M_atp_c[Cytosol] + 1 M_ump_c[Cytosol] <-> 1 M_adp_c[Cytosol] + 1 M_udp_c[Cytosol]
[145, 146]
1 M_cit_c[Cytosol] -> 1 M_ac_c[Cytosol] + 1 M_oaa_c[Cytosol]
[170, 948]
1 M_cyan_c[Cytosol] + 1 M_tsul_c[Cytosol] -> 1 M_h_c[Cytosol] + 1 M_so3_c[Cytosol] + 1 M_tcynt_c[Cytosol]
[670, 941]
1 M_nad_c[Cytosol] + 1 M_nadph_c[Cytosol] -> 1 M_nadh_c[Cytosol] + 1 M_nadp_c[Cytosol]
[759, 760]
1 M_dhlam_c[Cytosol] + 1 M_nad_c[Cytosol] -> 1 M_h_c[Cytosol] + 1 M_lpam_c[Cytosol] + 1 M_nadh_c[Cytosol]
Displaying the 5 out of 1025 duplicated reactions in model 2
[1008, 1015]
1 M_ump_c[c] + 1 M_atp_c[c] <-> 1 M_udp_c[c] + 1 M_adp_c[c]
[145, 146]
1 M_cit_c[c] -> 1 M_ac_c[c] + 1 M_oaa_c[c]
[170, 948]
1 M_tsul_c[c] + 1 M_cyan_c[c] -> 1 M_so3_c[c] + 1 M_tcynt_c[c] + 1 M_h_c[c]
[670, 941]
1 M_nadph_c[c] + 1 M_nad_c[c] -> 1 M_nadh_c[c] + 1 M_nadp_c[c]
[759, 760]
1 M_nad_c[c] + 1 M_dhlam_c[c] -> 1 M_lpam_c[c] + 1 M_h_c[c] + 1 M_nadh_c[c]
(([], [], [[1008, 1015], [145, 146], [170, 948], [670, 941], [759, 760]], [[1008, 1015], [145, 146], [170, 948], [670, 941], [759, 760]], [], [], [], []), [0, 0, 5, 5, 0, 0, 0, 0, 826, 1025, 826, 1025])

iNJ661m
Performing comparison to the MT3c model
Displaying the 4 out of 1049 duplicated reactions in model 1
[673, 944]
1 M_nad_c[C_c] + 1 M_nadph_c[C_c] -> 1 M_nadh_c[C_c] + 1 M_nadp_c[C_c]
[170, 951]
1 M_cyan_c[C_c] + 1 M_tsul_c[C_c] -> 1 M_h_c[C_c] + 1 M_so3_c[C_c] + 1 M_tcynt_c[C_c]
[1011, 1018]
1 M_atp_c[C_c] + 1 M_ump_c[C_c] <-> 1 M_adp_c[C_c] + 1 M_udp_c[C_c]
[762, 763]
1 M_dhlam_c[C_c] + 1 M_nad_c[C_c] -> 1 M_h_c[C_c] + 1 M_lpam_c[C_c] + 1 M_nadh_c[C_c]
Displaying the 4 out of 1049 duplicated reactions in model 2
[673, 944]
1 M_nadph_c[c] + 1 M_nad_c[c] -> 1 M_nadh_c[c] + 1 M_nadp_c[c]
[170, 951]
1 M_tsul_c[c] + 1 M_cyan_c[c] -> 1 M_so3_c[c] + 1 M_tcynt_c[c] + 1 M_h_c[c]
[1011, 1018]
1 M_ump_c[c] + 1 M_atp_c[c] <-> 1 M_udp_c[c] + 1 M_adp_c[c]
[762, 763]
1 M_nad_c[c] + 1 M_dhlam_c[c] -> 1 M_lpam_c[c] + 1 M_h_c[c] + 1 M_nadh_c[c]
(([], [], [[673, 944], [170, 951], [1011, 1018], [762, 763]], [[673, 944], [170, 951], [1011, 1018], [762, 763]], [], [], [], []), [0, 0, 4, 4, 0, 0, 0, 0, 838, 1049, 838, 1049])

iNV213
No comparison performed: model CH1 was not extracted from an SBML file

iOG654
Performing comparison to the NP1c model
Too many  metabolites in model 1 missing in model 2 to print: 697 out of 697
Too many  metabolites in model 2 missing in model 1 to print: 697 out of 697
Error: no common metabolites found!

iOR363
No comparison performed: model RE1 was not extracted from an SBML file

iPP668
No comparison performed: model PP2 was not extracted from an SBML file

iPS189
Performing comparison to the MG1c model
Displaying the 1 out of 351 reactions in model 2 missing in model 1
350
1 M_zn2_e[e] <-> 1 M_zn2_c[c]
Displaying the 2 out of 350 reactions irreversible only in model 1
61
R_L_lysine_transport_out_via_proton_antiport
162
R_inosine_kinase
Displaying the 3 out of 350 reactions irreversible only in model 2
199
dihydrofolate reductase
200
dihydrofolate reductase
207
dihydrofolate reductase
(([], [], [], [], [], [350], [61, 162], [199, 200, 207]), [0, 0, 0, 0, 0, 1, 2, 3, 346, 350, 346, 351])

iRC1080
Performing comparison to the CR1c model
Displaying the 1 out of 2191 duplicated reactions in model 1
[64, 1826]
1 M_atp_c[c] + 1 M_h2o_c[c] -> 1 M_adp_c[c] + 1 M_h_c[c] + 1 M_pi_c[c]
Displaying the 1 out of 2191 duplicated reactions in model 2
[64, 1826]
1 M_h2o_c[c] + 1 M_atp_c[c] -> 1 M_pi_c[c] + 1 M_h_c[c] + 1 M_adp_c[c]
Displaying the 10 out of 2191 reactions in model 1 missing in model 2
14
 -> 1 M_pi_e[e]
15
 -> 1 M_nh4_e[e]
16
 -> 1 M_no3_e[e]
17
 -> 1 M_so4_e[e]
18
 -> 1 M_fe2_e[e]
19
 -> 1 M_fe3_e[e]
20
 -> 1 M_mg2_e[e]
21
 -> 1 M_na1_e[e]
22
 -> 1 M_photonVis_e[e]
26
 -> 1 M_starch300_h[h]
Displaying the 10 out of 2191 reactions in model 2 missing in model 1
14
1 M_pi_e[e] <-> 
15
1 M_nh4_e[e] <-> 
16
1 M_no3_e[e] <-> 
17
1 M_so4_e[e] <-> 
18
1 M_fe2_e[e] <-> 
19
1 M_fe3_e[e] <-> 
20
1 M_mg2_e[e] <-> 
21
1 M_na1_e[e] <-> 
22
1 M_photonVis_e[e] <-> 
26
1 M_starch300_h[h] <-> 
(([], [], [[64, 1826]], [[64, 1826]], [14, 15, 16, 17, 18, 19, 20, 21, 22, 26], [14, 15, 16, 17, 18, 19, 20, 21, 22, 26], [], []), [0, 0, 1, 1, 10, 10, 0, 0, 1706, 2191, 1706, 2191])

iRM588
No comparison performed: model GS1 was not extracted from an SBML file

iRR1083
No comparison performed: model ST1 was not extracted from an SBML file

iRS1563
Performing comparison to the ZM1c model
Displaying the 7 out of 2092 metabolites in model 1 missing in model 2
131
M_C00061_c
540
M_C00631_p
1004
M_C03479_c
1043
M_C03794_c
2054
M_G10495_c
2056
M_G10545_c
2086
M_Nitrogenous_compounds_c
Displaying the 2 out of 2087 metabolites in model 2 missing in model 1
2076
M_Nitrogenous[c]ompounds_c
2079
M_product_c
Displaying the 6 out of 1980 duplicated reactions in model 1
[1604, 1605]
1 M_C08592_c[c] -> 1 M_C15965_c[c]
[1607, 1608]
1 M_C15965_c[c] -> 1 M_C15968_c[c]
[1388, 1404, 1780]
65 M_C11864_c[c] + 84 M_C00026_c[c] + 65 M_C00007_c[c] -> 70 M_C11868_c[c] + 65 M_C00042_c[c] + 65 M_C00011_c[c]
[1238, 1644, 1698]
28 M_C16354_c[c] <-> 25 M_C08641_c[c]
[699, 1526]
1 M_C00583_c[c] + 1 M_C00003_c[c] <-> 1 M_C00424_c[c] + 1 M_C00004_c[c] + 1 M_C00080_c[c]
[1405, 1706]
1 M_C16358_c[c] + 1 M_C00004_c[c] + 1 M_C00080_c[c] + 1 M_C00007_c[c] <-> 1 M_C00385_c[c] + 1 M_C00003_c[c] + 1 M_C00067_c[c] + 1 M_C00001_c[c]
Displaying the 3 out of 1785 duplicated reactions in model 2
[1424, 1425]
1 M_C08592_c[c] -> 1 M_C15965_c[c]
[1427, 1428]
1 M_C15965_c[c] -> 1 M_C15968_c[c]
[1227, 1242, 1593]
84 M_C00026_c[c] + 65 M_C11864_c[c] + 65 M_C00007_c[c] -> 70 M_C11868_c[c] + 65 M_C00011_c[c] + 65 M_C00042_c[c]
Too many  reactions in model 1 missing in model 2 to print: 230 out of 1980
Displaying the 39 out of 1785 reactions in model 2 missing in model 1
8
1 M_C00125_c[c] + 2 M_C00001_c[c] -> 1 M_C00027_c[c] + 1 M_C00126_c[c] + 2 M_C00080_c[c]
53
1 M_C00020_c[c] + 2 M_C00080_c[c] + 1 M_C00008_c[c] -> 1 M_C00212_c[c] + 1 M_C00002_c[c]
69
1 M_C03981_c[c] + 2 M_C00080_c[c] -> 1 M_C00022_c[c] + 1 M_C00011_c[c]
96
1 M_C00005_c[c] + 1 M_C00026_c[c] + 1 M_C00011_c[c] -> 1 M_C00311_c[c] + 1 M_C00006_c[c]
124
1 M_C00074_c[c] + 1 M_C00001_c[c] + 1 M_C00011_c[c] <-> 1 M_C00009_c[c] + 1 M_C00036_c[c]
161
1 M_C00008_c[c] + 1 M_C00053_c[c] + 2 M_C00080_c[c] -> 1 M_C00224_c[c] + 1 M_C00002_c[c]
212
1 M_C00081_c[c] + 1 M_C00008_c[c] + 1 M_C00080_c[c] -> 1 M_C00104_c[c] + 1 M_C00002_c[c]
263
1 M_C00033_c[c] + 1 M_C00097_c[c] -> 1 M_C00979_c[c] + 1 M_C00283_c[c]
275
1 M_C00005_c[c] + 1 M_C00080_c[c] + 1 M_C00415_c[c] -> 1 M_C00101_c[c] + 1 M_C00006_c[c]
286
1 M_C00105_c[c] + 1 M_C00008_c[c] + 2 M_C00080_c[c] -> 1 M_C00002_c[c] + 1 M_C00299_c[c]
337
1 M_C00130_c[c] + 1 M_C00008_c[c] + 2 M_C00080_c[c] -> 1 M_C00294_c[c] + 1 M_C00002_c[c]
376
1 M_C00001_c[c] + 1 M_C02291_c[c] -> 1 M_C00065_c[c] + 1 M_C00155_c[c]
432
1 M_C00197_c[c] -> 1 M_C00631_c[c]
433
1 M_C00004_c[c] + 1 M_C00198_c[c] + 1 M_C00080_c[c] -> 1 M_C00003_c[c] + 1 M_C00221_c[c]
444
1 M_C00221_c[c] -> 1 M_C00267_c[c]
460
1 M_C00232_c[c] + 1 M_C00025_c[c] -> 1 M_C00026_c[c] + 1 M_C00334_c[c]
461
1 M_C04236_c[c] + 2 M_C00080_c[c] -> 1 M_C00233_c[c] + 1 M_C00011_c[c]
532
1 M_C00343_c[c] + 1 M_C00094_c[c] + 1 M_C00033_c[c] + 1 M_C00155_c[c] + 1 M_C00080_c[c] -> 1 M_C00320_c[c] + 1 M_C00342_c[c] + 1 M_C01077_c[c]
534
1 M_C00344_c[c] + 1 M_C00009_c[c] -> 1 M_C00001_c[c] + 1 M_C03892_c[c]
580
1 M_C00004_c[c] + 1 M_C00504_c[c] + 1 M_C00080_c[c] -> 1 M_C00003_c[c] + 1 M_C00415_c[c]
588
1 M_C00005_c[c] + 1 M_C00080_c[c] + 1 M_C00546_c[c] -> 1 M_C00424_c[c] + 1 M_C00006_c[c]
591
1 M_C02642_c[c] + 1 M_C00080_c[c] -> 1 M_C00001_c[c] + 1 M_C00429_c[c]
756
1 M_C01352_c[c] + 1 M_C00080_c[c] + 1 M_C04281_c[c] -> 1 M_C00016_c[c] + 1 M_C01157_c[c]
760
1 M_C05345_c[c] -> 1 M_C01172_c[c]
762
1 M_C00641_c[c] + 1 M_C00080_c[c] + 1 M_C01177_c[c] -> 1 M_C00001_c[c] + 1 M_C01194_c[c]
766
5 M_C00119_c[c] + 6 M_C00080_c[c] + 3 M_C03722_c[c] -> 6 M_C00013_c[c] + 3 M_C01185_c[c] + 13 M_C00011_c[c]
856
1 M_C06002_c[c] + 1 M_C00001_c[c] + 1 M_C00080_c[c] + 1 M_C00007_c[c] -> 2 M_C00027_c[c] + 1 M_C02170_c[c]
931
1 M_C00083_c[c] + 1 M_C06250_c[c] -> 1 M_C04419_c[c] + 1 M_C00024_c[c]
971
1 M_C05516_c[c] -> 1 M_C05239_c[c] + 1 M_C00011_c[c]
1019
1 M_C05604_c[c] -> 1 M_C05578_c[c] + 1 M_C00011_c[c]
1030
1 M_C00001_c[c] + 1 M_C05699_c[c] -> 1 M_C00065_c[c] + 1 M_C05698_c[c]
1270
1 M_C12137_c[c] -> 1 M_C12640_c[c]
1357
1 M_C01563_c[c] <-> 1 M_C00014_c[c] + 1 M_C00011_c[c]
1583
1 M_C16180_c[c] + 1 M_C00001_c[c] -> 1 M_C16525_c[c] + 1 M_C00080_c[c] + 1 M_C00010_c[c]
1621
1 M_C00051_p[p] + 1 M_C16738_p[p] <-> 1 M_C00059_p[p] + 1 M_C02320_p[p] + 1 M_C00080_p[p]
1740
5641/1000 M_C00698_c[c] + 20461/1000 M_C00238_c[c] -> 1 M_Materials_c[c]
1759
1 M_hvi_c[c] <-> 
1760
1 M_hvo_c[c] -> 
1761
1 M_C00089_c[c] -> 
Displaying the 1 out of 1742 reactions irreversible only in model 1
447
R_dCMP_aminohydrolase
Displaying the 28 out of 1742 reactions irreversible only in model 2
112
acetaldehyde:acceptor oxidoreductase
115
(S)-malate:NAD+ oxidoreductase
129
L-Alanine:glyoxylate aminotransferase
185
L-Galactono-1,4-lactone:oxygen 3-oxidoreductase
261
Propanoyl-CoA:(acceptor) 2,3-oxidoreductase
373
Acyl-CoA:2-acyl-sn-glycero-3-phosphocholine O-acyltransferase
469
Succinyl-CoA:L-homoserine O-succinyltransferase
554
Succinate:ubiquinone oxidoreductase
571
N2-Acetyl-L-ornithine:L-glutamate N-acetyltransferase
583
Hydroquinone:oxygen oxidoreductase
587
Monophenol,L-dopa:oxygen oxidoreductase
638
indole-3-acetaldehyde:oxygen oxidoreductase
651
alpha-D-Glucose 6-phosphate ketol-isomerase
735
L-Glutamate-5-semialdehyde:NADP+ 5-oxidoreductase (phosphorylationg)
739
4-hydroxyphenylpyruvate carboxy-lyase
760
N-Acetyl-L-glutamate-5-semialdehyde:NADP+ 5-oxidoreductase (phosphrylating)
857
3-Methylbutanoyl-CoA:(acceptor) oxidoreductase
872
3-Phosphoserine:2-oxoglutarate aminotransferase
1082

1313
S-(hydroxymethyl)glutathione:NADP+ oxidoreductase
1576

1586
sedoheptulose-7-phosphate:D-glyceraldehyde-3-phosphate glyceronetransferase
1591
2-Aminobut-2-enoate aminohydrolase (spontaneous)
1715
Exchange reaction for alpha D glucose
1718
Exchange reaction for beta D fructose
1720

1721

1722

(([131, 540, 1004, 1043, 2054, 2056, 2086], [2076, 2079], [[1604, 1605], [1607, 1608], [1388, 1404, 1780], [1238, 1644, 1698], [699, 1526], [1405, 1706]], [[1424, 1425], [1427, 1428], [1227, 1242, 1593]], [8, 28, 31, 32, 45, 46, 58, 70, 71, 76, 77, 80, 95, 106, 112, 129, 130, 132, 138, 142, 152, 158, 171, 179, 183, 190, 191, 192, 199, 201, 212, 213, 214, 220, 223, 224, 234, 238, 240, 243, 244, 246, 248, 253, 254, 256, 260, 263, 265, 266, 295, 302, 308, 309, 312, 322, 325, 326, 335, 338, 339, 340, 342, 348, 355, 365, 366, 369, 374, 381, 390, 398, 400, 402, 403, 411, 425, 431, 433, 444, 447, 463, 499, 503, 504, 505, 506, 507, 509, 510, 512, 517, 518, 520, 524, 535, 537, 542, 543, 544, 549, 550, 552, 570, 571, 574, 576, 583, 584, 589, 593, 601, 602, 603, 605, 606, 621, 622, 624, 634, 636, 655, 676, 678, 681, 682, 685, 686, 689, 690, 691, 696, 700, 703, 710, 711, 712, 718, 720, 728, 751, 754, 761, 774, 776, 777, 778, 785, 790, 798, 856, 858, 859, 861, 878, 886, 890, 891, 892, 894, 897, 899, 903, 904, 909, 931, 943, 944, 953, 957, 1000, 1001, 1016, 1067, 1078, 1087, 1092, 1120, 1143, 1145, 1162, 1165, 1169, 1173, 1184, 1185, 1190, 1311, 1314, 1354, 1358, 1372, 1392, 1409, 1410, 1415, 1435, 1440, 1446, 1479, 1481, 1482, 1516, 1518, 1519, 1524, 1531, 1534, 1535, 1556, 1558, 1559, 1611, 1616, 1618, 1765, 1766, 1791, 1802, 1803, 1807, 1808, 1811, 1814, 1817, 1819, 1823, 1888, 1933, 1958], [8, 53, 69, 96, 124, 161, 212, 263, 275, 286, 337, 376, 432, 433, 444, 460, 461, 532, 534, 580, 588, 591, 756, 760, 762, 766, 856, 931, 971, 1019, 1030, 1270, 1357, 1583, 1621, 1740, 1759, 1760, 1761], [447], [112, 115, 129, 185, 261, 373, 469, 554, 571, 583, 587, 638, 651, 735, 739, 760, 857, 872, 1082, 1313, 1576, 1586, 1591, 1715, 1718, 1720, 1721, 1722]), [7, 2, 6, 3, 230, 39, 1, 28, 2092, 1980, 2087, 1785])

iRS1597
Performing comparison to the AT2c model
Displaying the 33 out of 1946 metabolites in model 1 missing in model 2
19
M_C00005_m
22
M_C00006_m
162
M_C00081_c
193
M_C00104_c
211
M_C00121_c
243
M_C00147_c
309
M_C00214_c
326
M_C00236_p
378
M_C00307_c
412
M_C00354_c
432
M_C00387_c
446
M_C00417_x
453
M_C00438_c
458
M_C00447_c
546
M_C00669_c
628
M_C01031_c
650
M_C01103_c
775
M_C01762_c
860
M_C02591_c
1146
M_C05332_c
1175
M_C05432_c
1190
M_C05476_c
1191
M_C05478_c
1319
M_C05841_c
1361
M_C05993_m
1479
M_C08614_c
1619
M_C14146_c
1622
M_C14180_c
1682
M_C15792_c
1709
M_C15968_c
1718
M_C15978_c
1871
M_C18063_c
1872
M_C18064_c
Displaying the 3 out of 1843 duplicated reactions in model 1
[1113, 1533]
1 M_C14180_c[c] + 1 M_C00003_c[c] -> 1 M_C01031_c[c] + 1 M_C00004_c[c] + 1 M_C00080_c[c]
[1658, 1659, 1672]
65 M_C11864_c[c] + 84 M_C00026_c[c] + 65 M_C00007_c[c] -> 70 M_C11868_c[c] + 65 M_C00042_c[c] + 65 M_C00011_c[c]
[1203, 1204]
1 M_C08592_c[c] -> 1 M_C15965_c[c]
Displaying the 2 out of 1576 duplicated reactions in model 2
[1392, 1393, 1406]
84 M_C00026_c[c] + 65 M_C11864_c[c] + 65 M_C00007_c[c] -> 70 M_C11868_c[c] + 65 M_C00042_c[c] + 65 M_C00011_c[c]
[963, 964]
1 M_C08592_c[c] -> 1 M_C15965_c[c]
Too many  reactions in model 1 missing in model 2 to print: 270 out of 1843
Displaying the 4 out of 1576 reactions in model 2 missing in model 1
488
1 M_C01300_c[c] + 1 M_C00002_c[c] -> 1 M_C04807_c[c] + 1 M_C00020_c[c] + 2 M_C00080_c[c]
507
1 M_C00020_c[c] + 2 M_C00080_c[c] + 1 M_C01637_c[c] + 1 M_C00002_c[c] + 1 M_C00013_c[c] + 1 M_C00152_c[c] + 1 M_C03402_c[c] -> 
511
1 M_C03127_c[c] + 1 M_C00407_c[c] + 1 M_C00020_c[c] + 1 M_C00080_c[c] + 1 M_C00002_c[c] + 1 M_C01644_c[c] + 1 M_C00013_c[c] -> 
1548
1 M_C00007_c[c] <-> 
Displaying the 6 out of 1569 reactions irreversible only in model 2
1530
Exchange reaction for Biomass
1534
Exchange reaction for alpha D glucose
1535
Exchange reaction for beta D fructose
1536
Exchange reaction for maltose
1538
Exchange reaction for photon release
1539
Exchange reaction for sucrose
(([19, 22, 162, 193, 211, 243, 309, 326, 378, 412, 432, 446, 453, 458, 546, 628, 650, 775, 860, 1146, 1175, 1190, 1191, 1319, 1361, 1479, 1619, 1622, 1682, 1709, 1718, 1871, 1872], [], [[1113, 1533], [1658, 1659, 1672], [1203, 1204]], [[1392, 1393, 1406], [963, 964]], [2, 8, 9, 10, 11, 13, 14, 15, 17, 19, 20, 21, 22, 23, 24, 29, 30, 32, 34, 35, 37, 38, 40, 41, 42, 44, 46, 48, 53, 54, 55, 58, 62, 63, 64, 66, 70, 72, 73, 74, 75, 76, 77, 78, 79, 80, 81, 86, 89, 92, 96, 97, 100, 103, 105, 106, 108, 109, 110, 111, 112, 113, 114, 115, 125, 127, 128, 129, 131, 132, 134, 145, 149, 151, 153, 157, 162, 164, 165, 166, 167, 168, 169, 170, 174, 178, 179, 180, 181, 184, 185, 186, 187, 192, 193, 194, 197, 198, 202, 203, 206, 207, 209, 212, 215, 216, 218, 221, 227, 230, 231, 232, 233, 234, 235, 236, 237, 238, 239, 241, 248, 252, 253, 255, 259, 261, 262, 267, 278, 292, 301, 302, 303, 305, 307, 308, 309, 316, 317, 319, 320, 322, 334, 335, 348, 350, 351, 355, 360, 361, 362, 363, 364, 365, 366, 381, 387, 388, 407, 408, 409, 411, 412, 414, 415, 416, 418, 424, 428, 429, 430, 431, 432, 436, 439, 440, 441, 450, 451, 456, 457, 487, 490, 491, 492, 493, 495, 496, 498, 503, 505, 506, 517, 518, 521, 528, 533, 540, 543, 552, 556, 562, 570, 579, 581, 585, 586, 590, 599, 601, 617, 649, 672, 678, 682, 683, 696, 705, 718, 721, 726, 730, 794, 804, 805, 824, 825, 901, 980, 1062, 1104, 1108, 1109, 1110, 1111, 1113, 1135, 1136, 1138, 1139, 1163, 1173, 1174, 1205, 1206, 1212, 1213, 1368, 1370, 1371, 1372, 1401, 1416, 1417, 1418, 1437, 1446, 1447, 1467, 1488, 1492, 1499, 1500, 1511, 1529, 1599, 1631, 1638, 1813, 1814], [488, 507, 511, 1548], [], [1530, 1534, 1535, 1536, 1538, 1539]), [33, 0, 3, 2, 270, 4, 0, 6, 1946, 1843, 1913, 1576])

iRS605
No comparison performed: model FT1 was not extracted from an SBML file

iRsp1095
Performing comparison to the RS1c model
Too many  metabolites in model 1 missing in model 2 to print: 1097 out of 1097
Too many  metabolites in model 2 missing in model 1 to print: 1097 out of 1097
Error: no common metabolites found!

iSB619
Performing comparison to the SA1c model
Displaying the 2 out of 743 duplicated reactions in model 1
[488, 489]
1 M_h_e[Extraorganism] + 1 M_na1_c[Cytosol] -> 1 M_h_c[Cytosol] + 1 M_na1_e[Extraorganism]
[324, 325]
1 M_glu_DASH_L_e[Extraorganism] + 1 M_h_e[Extraorganism] -> 1 M_glu_DASH_L_c[Cytosol] + 1 M_h_c[Cytosol]
Displaying the 2 out of 743 duplicated reactions in model 2
[488, 489]
1 M_na1_c[c] + 1 M_h_e[e] -> 1 M_h_c[c] + 1 M_na1_e[e]
[324, 325]
1 M_h_e[e] + 1 M_glu_DASH_L_e[e] -> 1 M_glu_DASH_L_c[c] + 1 M_h_c[c]
(([], [], [[488, 489], [324, 325]], [[488, 489], [324, 325]], [], [], [], []), [0, 0, 2, 2, 0, 0, 0, 0, 655, 743, 655, 743])

iSH335
No comparison performed: model MS1 was not extracted from an SBML file

iSO783
No comparison performed: model SO1 was not extracted from an SBML file

iSR432
Performing comparison to the CT1c model
Displaying the 57 out of 564 metabolites in model 1 missing in model 2
3
M_pser_L_c
38
M_met_L(e)
47
M_ala_D_c
56
M_arg_L_c
65
M_sbt_D_c
68
M_ru5p_D_c
91
M_pro_L_c
98
M_asn_L_c
112
M_glc_D(e)
113
M_glc_D_c
121
M_ile_L(e)
123
M_sl_L_c
138
M_26dap_M_c
139
M_glyc_R_c
147
M_asp_L_c
161
M_lac_L_c
162
M_val_L(e)
163
M_val_L_c
174
M_cyst_L_c
192
M_tyr_L_c
198
M_phe_L_c
227
M_ser_L_c
242
M_alac_S_c
255
M_ile_L_c
256
M_leu_L_c
258
M_leu_L(e)
267
M_pnto_R(e)
268
M_pnto_R_c
274
M_met_L_c
284
M_arab_L_c
286
M_arab_L(e)
298
M_glu_L_c
317
M_mmcoa_S_c
322
M_lys_L_c
324
M_pant_R_c
327
M_26dap_LL_c
333
M_glu_D_c
343
M_trp_L_c
352
M_mmcoa_R_c
361
M_thr_L_c
364
M_xyl_D(e)
388
M_rib_D_c
389
M_tagdp_D_c
390
M_rib_D(e)
391
M_hom_L_c
399
M_gln_L_c
406
M_tag6p_D_c
422
M_hcys_L_c
426
M_xu5p_D_c
438
M_cys_L_c
466
M_ala_L_c
474
M_dhor_S_c
482
M_ala_B_c
508
M_citr_L_c
511
M_his_L_c
514
M_xyl_D_c
547
M_mal_L_c
Displaying the 57 out of 564 metabolites in model 2 missing in model 1
3
M_pser__L_c
38
M_met__L(e)
47
M_ala__D_c
56
M_arg__L_c
65
M_sbt__D_c
68
M_ru5p__D_c
91
M_pro__L_c
98
M_asn__L_c
112
M_glc__D(e)
113
M_glc__D_c
121
M_ile__L(e)
123
M_sl__L_c
138
M_26dap__M_c
139
M_glyc__R_c
147
M_asp__L_c
161
M_lac__L_c
162
M_val__L(e)
163
M_val__L_c
174
M_cyst__L_c
192
M_tyr__L_c
198
M_phe__L_c
227
M_ser__L_c
242
M_alac__S_c
255
M_ile__L_c
256
M_leu__L_c
258
M_leu__L(e)
267
M_pnto__R(e)
268
M_pnto__R_c
274
M_met__L_c
284
M_arab__L_c
286
M_arab__L(e)
298
M_glu__L_c
317
M_mmcoa__S_c
322
M_lys__L_c
324
M_pant__R_c
327
M_26dap__LL_c
333
M_glu__D_c
343
M_trp__L_c
352
M_mmcoa__R_c
361
M_thr__L_c
364
M_xyl__D(e)
388
M_rib__D_c
389
M_tagdp__D_c
390
M_rib__D(e)
391
M_hom__L_c
399
M_gln__L_c
406
M_tag6p__D_c
422
M_hcys__L_c
426
M_xu5p__D_c
438
M_cys__L_c
466
M_ala__L_c
474
M_dhor__S_c
482
M_ala__B_c
508
M_citr__L_c
511
M_his__L_c
514
M_xyl__D_c
547
M_mal__L_c
Displaying the 6 out of 581 duplicated reactions in model 1
[33, 244, 295, 352, 359, 470]
1 M_arab_DASH_L_e[Extraorganism] + 1 M_atp_c[Cytosol] + 1 M_h2o_c[Cytosol] -> 1 M_adp_c[Cytosol] + 1 M_arab_DASH_L_c[Cytosol] + 1 M_h_c[Cytosol] + 1 M_pi_c[Cytosol]
[4, 44, 110, 117, 246, 472]
1 M_mmcoa_DASH_R_c[Cytosol] <-> 1 M_mmcoa_DASH_S_c[Cytosol]
[357, 579]
1 M_acgam6p_c[Cytosol] + 1 M_h2o_c[Cytosol] <-> 1 M_ac_c[Cytosol] + 1 M_gam6p_c[Cytosol]
[134, 374, 434, 560]
1 M_h_e[Extraorganism] + 1 M_ile_DASH_L_e[Extraorganism] <-> 1 M_h_c[Cytosol] + 1 M_ile_DASH_L_c[Cytosol]
[87, 329]
1 M_atp_c[Cytosol] + 1 M_ump_c[Cytosol] <-> 1 M_adp_c[Cytosol] + 1 M_udp_c[Cytosol]
[56, 348]
1 M_asp_DASH_L_c[Cytosol] + 1 M_h_c[Cytosol] -> 1 M_ala_DASH_B_c[Cytosol] + 1 M_co2_c[Cytosol]
Displaying the 6 out of 581 duplicated reactions in model 2
[33, 244, 295, 352, 359, 470]
1 M_h2o_c[Cytosol] + 1 M_arab__L_e[Extraorganism] + 1 M_atp_c[Cytosol] -> 1 M_pi_c[Cytosol] + 1 M_h_c[Cytosol] + 1 M_adp_c[Cytosol] + 1 M_arab__L_c[Cytosol]
[4, 44, 110, 117, 246, 472]
1 M_mmcoa__R_c[Cytosol] <-> 1 M_mmcoa__S_c[Cytosol]
[357, 579]
1 M_h2o_c[Cytosol] + 1 M_acgam6p_c[Cytosol] <-> 1 M_ac_c[Cytosol] + 1 M_gam6p_c[Cytosol]
[134, 374, 434, 560]
1 M_ile__L_e[Extraorganism] + 1 M_h_e[Extraorganism] <-> 1 M_ile__L_c[Cytosol] + 1 M_h_c[Cytosol]
[87, 329]
1 M_ump_c[Cytosol] + 1 M_atp_c[Cytosol] <-> 1 M_udp_c[Cytosol] + 1 M_adp_c[Cytosol]
[56, 348]
1 M_asp__L_c[Cytosol] + 1 M_h_c[Cytosol] -> 1 M_co2_c[Cytosol] + 1 M_ala__B_c[Cytosol]
(([3, 38, 47, 56, 65, 68, 91, 98, 112, 113, 121, 123, 138, 139, 147, 161, 162, 163, 174, 192, 198, 227, 242, 255, 256, 258, 267, 268, 274, 284, 286, 298, 317, 322, 324, 327, 333, 343, 352, 361, 364, 388, 389, 390, 391, 399, 406, 422, 426, 438, 466, 474, 482, 508, 511, 514, 547], [3, 38, 47, 56, 65, 68, 91, 98, 112, 113, 121, 123, 138, 139, 147, 161, 162, 163, 174, 192, 198, 227, 242, 255, 256, 258, 267, 268, 274, 284, 286, 298, 317, 322, 324, 327, 333, 343, 352, 361, 364, 388, 389, 390, 391, 399, 406, 422, 426, 438, 466, 474, 482, 508, 511, 514, 547], [[33, 244, 295, 352, 359, 470], [4, 44, 110, 117, 246, 472], [357, 579], [134, 374, 434, 560], [87, 329], [56, 348]], [[33, 244, 295, 352, 359, 470], [4, 44, 110, 117, 246, 472], [357, 579], [134, 374, 434, 560], [87, 329], [56, 348]], [], [], [], []), [57, 57, 6, 6, 0, 0, 0, 0, 564, 581, 564, 581])

iSS724
Performing comparison to the MM3 model
Too many  metabolites in model 1 missing in model 2 to print: 1169 out of 1169
Too many  metabolites in model 2 missing in model 1 to print: 1295 out of 1295
Error: no common metabolites found!

iSS884
Performing comparison to the PT1c model
Too many  metabolites in model 1 missing in model 2 to print: 928 out of 2171
Displaying the 20 out of 1376 duplicated reactions in model 1
[544, 545]
1 M_m57[C_3] + 1 M_m688[C_3] -> 1 M_m58[C_3] + 1 M_m687[C_3]
[1280, 1290]
1 M_m894[C_4] -> 1 M_m691[C_3]
[546, 547]
1 M_m961[C_1] + 1 M_m1188[C_1] -> 1 M_m962[C_1] + 1 M_m1187[C_1]
[932, 933]
1 M_m1147[C_1] -> 1 M_m965[C_1] + 1 M_m1148[C_1]
[1142, 1238]
1 M_m432[C_3] <-> 1 M_m1122[C_1]
[636, 637]
1 M_m327[C_3] + 1 M_m425[C_3] -> 1 M_m78[C_3] + 1 M_m572[C_3]
[1185, 1188]
1 M_m114[C_3] + 1 M_m963[C_1] <-> 1 M_m62[C_3] + 1 M_m980[C_1]
[329, 330]
2 M_m945[C_1] -> 1 M_m950[C_1] + 1 M_m968[C_1]
[1068, 1069]
2 M_m57[C_3] + 1 M_m60[C_3] + 1 M_m101[C_3] + 1 M_m140[C_3] -> 2 M_m58[C_3] + 1 M_m62[C_3] + 1 M_m133[C_3] + 1 M_m143[C_3]
[749, 967]
1 M_m60[C_3] + 1 M_m579[C_3] <-> 1 M_m507[C_3] + 1 M_m580[C_3]
[270, 271]
2 M_m946[C_1] + 2 M_m957[C_1] + 1 M_m1161[C_1] -> 2 M_m956[C_1] + 1 M_m1037[C_1]
[145, 146]
1 M_m552[C_3] + 1 M_m556[C_3] -> 1 M_m60[C_3] + 1 M_m554[C_3] + 1 M_m557[C_3]
[1196, 1237]
1 M_m965[C_1] <-> 1 M_m60[C_3]
[1332, 1333, 1334, 1335, 1336, 1337, 1338, 1339, 1340, 1341, 1342, 1343, 1344, 1345, 1346, 1347, 1348, 1349, 1350, 1351, 1352, 1353, 1354, 1355, 1356, 1357, 1358, 1359, 1360, 1361, 1362, 1363, 1364, 1365, 1366, 1367, 1368, 1369, 1370, 1371, 1372, 1373, 1374, 1375]
1 E_10[C_3] + 1 E_11[C_3] + 1 E_12[C_3] + 1 E_13[C_3] -> 1 Cx_1[C_2]
[629, 630]
1 M_m57[C_3] + 1 M_m683[C_3] -> 1 M_m68[C_3] + 1 M_m78[C_3]
[822, 823]
1 M_m57[C_3] + 1 M_m60[C_3] -> 1 M_m58[C_3] + 1 M_m62[C_3]
[443, 555]
1 M_m79[C_3] + 1 M_m647[C_3] <-> 1 M_m80[C_3] + 1 M_m676[C_3]
[572, 573, 574]
1 M_m57[C_3] + 1 M_m413[C_3] -> 1 M_m58[C_3] + 1 M_m698[C_3]
[638, 639]
1 M_m327[C_3] + 1 M_m569[C_3] -> 1 M_m78[C_3] + 1 M_m570[C_3]
[930, 931, 934, 935]
1 M_m1126[C_1] -> 1 M_m965[C_1] + 1 M_m1127[C_1]
Displaying the 19 out of 1333 duplicated reactions in model 2
[544, 545]
1 M_m57[c] + 1 M_m688[c] -> 1 M_m687[c] + 1 M_m58[c]
[1280, 1290]
1 M_m894[e] -> 1 M_m691[c]
[546, 547]
1 M_m961[m] + 1 M_m1188[m] -> 1 M_m962[m] + 1 M_m1187[m]
[932, 933]
1 M_m1147[m] -> 1 M_m1148[m] + 1 M_m965[m]
[1142, 1238]
1 M_m432[c] <-> 1 M_m1122[m]
[636, 637]
1 M_m425[c] + 1 M_m327[c] -> 1 M_m78[c] + 1 M_m572[c]
[1185, 1188]
1 M_m963[m] + 1 M_m114[c] <-> 1 M_m980[m] + 1 M_m62[c]
[329, 330]
2 M_m945[m] -> 1 M_m968[m] + 1 M_m950[m]
[1068, 1069]
2 M_m57[c] + 1 M_m101[c] + 1 M_m140[c] + 1 M_m60[c] -> 2 M_m58[c] + 1 M_m62[c] + 1 M_m133[c] + 1 M_m143[c]
[749, 967]
1 M_m579[c] + 1 M_m60[c] <-> 1 M_m507[c] + 1 M_m580[c]
[270, 271]
2 M_m946[m] + 1 M_m1161[m] + 2 M_m957[m] -> 2 M_m956[m] + 1 M_m1037[m]
[145, 146]
1 M_m556[c] + 1 M_m552[c] -> 1 M_m557[c] + 1 M_m554[c] + 1 M_m60[c]
[1196, 1237]
1 M_m965[m] <-> 1 M_m60[c]
[629, 630]
1 M_m683[c] + 1 M_m57[c] -> 1 M_m78[c] + 1 M_m68[c]
[822, 823]
1 M_m57[c] + 1 M_m60[c] -> 1 M_m58[c] + 1 M_m62[c]
[443, 555]
1 M_m647[c] + 1 M_m79[c] <-> 1 M_m80[c] + 1 M_m676[c]
[572, 573, 574]
1 M_m57[c] + 1 M_m413[c] -> 1 M_m698[c] + 1 M_m58[c]
[638, 639]
1 M_m327[c] + 1 M_m569[c] -> 1 M_m570[c] + 1 M_m78[c]
[930, 931, 934, 935]
1 M_m1126[m] -> 1 M_m1127[m] + 1 M_m965[m]
Displaying the 1 out of 1376 reactions in model 1 missing in model 2
1310
1 M_m889[C_4] + 1 M_m915[C_4] <-> 1 M_m71[C_3] + 1 M_m138[C_3]
Displaying the 1 out of 1333 reactions in model 2 missing in model 1
1310
1 M_m889[e] + 1 M_m915[e] <-> 1 M_m71[c] + 1 M_m138[c]
(([1243, 1244, 1245, 1246, 1247, 1248, 1249, 1250, 1251, 1252, 1253, 1254, 1255, 1256, 1257, 1258, 1259, 1260, 1261, 1262, 1263, 1264, 1265, 1266, 1267, 1268, 1269, 1270, 1271, 1272, 1273, 1274, 1275, 1276, 1277, 1278, 1279, 1280, 1281, 1282, 1283, 1284, 1285, 1286, 1287, 1288, 1289, 1290, 1291, 1292, 1293, 1294, 1295, 1296, 1297, 1298, 1299, 1300, 1301, 1302, 1303, 1304, 1305, 1306, 1307, 1308, 1309, 1310, 1311, 1312, 1313, 1314, 1315, 1316, 1317, 1318, 1319, 1320, 1321, 1322, 1323, 1324, 1325, 1326, 1327, 1328, 1329, 1330, 1331, 1332, 1333, 1334, 1335, 1336, 1337, 1338, 1339, 1340, 1341, 1342, 1343, 1344, 1345, 1346, 1347, 1348, 1349, 1350, 1351, 1352, 1353, 1354, 1355, 1356, 1357, 1358, 1359, 1360, 1361, 1362, 1363, 1364, 1365, 1366, 1367, 1368, 1369, 1370, 1371, 1372, 1373, 1374, 1375, 1376, 1377, 1378, 1379, 1380, 1381, 1382, 1383, 1384, 1385, 1386, 1387, 1388, 1389, 1390, 1391, 1392, 1393, 1394, 1395, 1396, 1397, 1398, 1399, 1400, 1401, 1402, 1403, 1404, 1405, 1406, 1407, 1408, 1409, 1410, 1411, 1412, 1413, 1414, 1415, 1416, 1417, 1418, 1419, 1420, 1421, 1422, 1423, 1424, 1425, 1426, 1427, 1428, 1429, 1430, 1431, 1432, 1433, 1434, 1435, 1436, 1437, 1438, 1439, 1440, 1441, 1442, 1443, 1444, 1445, 1446, 1447, 1448, 1449, 1450, 1451, 1452, 1453, 1454, 1455, 1456, 1457, 1458, 1459, 1460, 1461, 1462, 1463, 1464, 1465, 1466, 1467, 1468, 1469, 1470, 1471, 1472, 1473, 1474, 1475, 1476, 1477, 1478, 1479, 1480, 1481, 1482, 1483, 1484, 1485, 1486, 1487, 1488, 1489, 1490, 1491, 1492, 1493, 1494, 1495, 1496, 1497, 1498, 1499, 1500, 1501, 1502, 1503, 1504, 1505, 1506, 1507, 1508, 1509, 1510, 1511, 1512, 1513, 1514, 1515, 1516, 1517, 1518, 1519, 1520, 1521, 1522, 1523, 1524, 1525, 1526, 1527, 1528, 1529, 1530, 1531, 1532, 1533, 1534, 1535, 1536, 1537, 1538, 1539, 1540, 1541, 1542, 1543, 1544, 1545, 1546, 1547, 1548, 1549, 1550, 1551, 1552, 1553, 1554, 1555, 1556, 1557, 1558, 1559, 1560, 1561, 1562, 1563, 1564, 1565, 1566, 1567, 1568, 1569, 1570, 1571, 1572, 1573, 1574, 1575, 1576, 1577, 1578, 1579, 1580, 1581, 1582, 1583, 1584, 1585, 1586, 1587, 1588, 1589, 1590, 1591, 1592, 1593, 1594, 1595, 1596, 1597, 1598, 1599, 1600, 1601, 1602, 1603, 1604, 1605, 1606, 1607, 1608, 1609, 1610, 1611, 1612, 1613, 1614, 1615, 1616, 1617, 1618, 1619, 1620, 1621, 1622, 1623, 1624, 1625, 1626, 1627, 1628, 1629, 1630, 1631, 1632, 1633, 1634, 1635, 1636, 1637, 1638, 1639, 1640, 1641, 1642, 1643, 1644, 1645, 1646, 1647, 1648, 1649, 1650, 1651, 1652, 1653, 1654, 1655, 1656, 1657, 1658, 1659, 1660, 1661, 1662, 1663, 1664, 1665, 1666, 1667, 1668, 1669, 1670, 1671, 1672, 1673, 1674, 1675, 1676, 1677, 1678, 1679, 1680, 1681, 1682, 1683, 1684, 1685, 1686, 1687, 1688, 1689, 1690, 1691, 1692, 1693, 1694, 1695, 1696, 1697, 1698, 1699, 1700, 1701, 1702, 1703, 1704, 1705, 1706, 1707, 1708, 1709, 1710, 1711, 1712, 1713, 1714, 1715, 1716, 1717, 1718, 1719, 1720, 1721, 1722, 1723, 1724, 1725, 1726, 1727, 1728, 1729, 1730, 1731, 1732, 1733, 1734, 1735, 1736, 1737, 1738, 1739, 1740, 1741, 1742, 1743, 1744, 1745, 1746, 1747, 1748, 1749, 1750, 1751, 1752, 1753, 1754, 1755, 1756, 1757, 1758, 1759, 1760, 1761, 1762, 1763, 1764, 1765, 1766, 1767, 1768, 1769, 1770, 1771, 1772, 1773, 1774, 1775, 1776, 1777, 1778, 1779, 1780, 1781, 1782, 1783, 1784, 1785, 1786, 1787, 1788, 1789, 1790, 1791, 1792, 1793, 1794, 1795, 1796, 1797, 1798, 1799, 1800, 1801, 1802, 1803, 1804, 1805, 1806, 1807, 1808, 1809, 1810, 1811, 1812, 1813, 1814, 1815, 1816, 1817, 1818, 1819, 1820, 1821, 1822, 1823, 1824, 1825, 1826, 1827, 1828, 1829, 1830, 1831, 1832, 1833, 1834, 1835, 1836, 1837, 1838, 1839, 1840, 1841, 1842, 1843, 1844, 1845, 1846, 1847, 1848, 1849, 1850, 1851, 1852, 1853, 1854, 1855, 1856, 1857, 1858, 1859, 1860, 1861, 1862, 1863, 1864, 1865, 1866, 1867, 1868, 1869, 1870, 1871, 1872, 1873, 1874, 1875, 1876, 1877, 1878, 1879, 1880, 1881, 1882, 1883, 1884, 1885, 1886, 1887, 1888, 1889, 1890, 1891, 1892, 1893, 1894, 1895, 1896, 1897, 1898, 1899, 1900, 1901, 1902, 1903, 1904, 1905, 1906, 1907, 1908, 1909, 1910, 1911, 1912, 1913, 1914, 1915, 1916, 1917, 1918, 1919, 1920, 1921, 1922, 1923, 1924, 1925, 1926, 1927, 1928, 1929, 1930, 1931, 1932, 1933, 1934, 1935, 1936, 1937, 1938, 1939, 1940, 1941, 1942, 1943, 1944, 1945, 1946, 1947, 1948, 1949, 1950, 1951, 1952, 1953, 1954, 1955, 1956, 1957, 1958, 1959, 1960, 1961, 1962, 1963, 1964, 1965, 1966, 1967, 1968, 1969, 1970, 1971, 1972, 1973, 1974, 1975, 1976, 1977, 1978, 1979, 1980, 1981, 1982, 1983, 1984, 1985, 1986, 1987, 1988, 1989, 1990, 1991, 1992, 1993, 1994, 1995, 1996, 1997, 1998, 1999, 2000, 2001, 2002, 2003, 2004, 2005, 2006, 2007, 2008, 2009, 2010, 2011, 2012, 2013, 2014, 2015, 2016, 2017, 2018, 2019, 2020, 2021, 2022, 2023, 2024, 2025, 2026, 2027, 2028, 2029, 2030, 2031, 2032, 2033, 2034, 2035, 2036, 2037, 2038, 2039, 2040, 2041, 2042, 2043, 2044, 2045, 2046, 2047, 2048, 2049, 2050, 2051, 2052, 2053, 2054, 2055, 2056, 2057, 2058, 2059, 2060, 2061, 2062, 2063, 2064, 2065, 2066, 2067, 2068, 2069, 2070, 2071, 2072, 2073, 2074, 2075, 2076, 2077, 2078, 2079, 2080, 2081, 2082, 2083, 2084, 2085, 2086, 2087, 2088, 2089, 2090, 2091, 2092, 2093, 2094, 2095, 2096, 2097, 2098, 2099, 2100, 2101, 2102, 2103, 2104, 2105, 2106, 2107, 2108, 2109, 2110, 2111, 2112, 2113, 2114, 2115, 2116, 2117, 2118, 2119, 2120, 2121, 2122, 2123, 2124, 2125, 2126, 2127, 2128, 2129, 2130, 2131, 2132, 2133, 2134, 2135, 2136, 2137, 2138, 2139, 2140, 2141, 2142, 2143, 2144, 2145, 2146, 2147, 2148, 2149, 2150, 2151, 2152, 2153, 2154, 2155, 2156, 2157, 2158, 2159, 2160, 2161, 2162, 2163, 2164, 2165, 2166, 2167, 2168, 2169, 2170], [], [[544, 545], [1280, 1290], [546, 547], [932, 933], [1142, 1238], [636, 637], [1185, 1188], [329, 330], [1068, 1069], [749, 967], [270, 271], [145, 146], [1196, 1237], [1332, 1333, 1334, 1335, 1336, 1337, 1338, 1339, 1340, 1341, 1342, 1343, 1344, 1345, 1346, 1347, 1348, 1349, 1350, 1351, 1352, 1353, 1354, 1355, 1356, 1357, 1358, 1359, 1360, 1361, 1362, 1363, 1364, 1365, 1366, 1367, 1368, 1369, 1370, 1371, 1372, 1373, 1374, 1375], [629, 630], [822, 823], [443, 555], [572, 573, 574], [638, 639], [930, 931, 934, 935]], [[544, 545], [1280, 1290], [546, 547], [932, 933], [1142, 1238], [636, 637], [1185, 1188], [329, 330], [1068, 1069], [749, 967], [270, 271], [145, 146], [1196, 1237], [629, 630], [822, 823], [443, 555], [572, 573, 574], [638, 639], [930, 931, 934, 935]], [1310], [1310], [], []), [928, 0, 20, 19, 1, 1, 0, 0, 2171, 1376, 1243, 1333])

iSyn669
No comparison performed: model SS2 was not extracted from an SBML file

iTH366
Performing comparison to the PF2c model
Displaying the 1 out of 915 metabolites in model 1 missing in model 2
169
M_Asn_X_Ser/Thr_c
Displaying the 1 out of 915 metabolites in model 2 missing in model 1
169
M_Asn_X_Ser_FLASHThr_c
Displaying the 32 out of 1001 duplicated reactions in model 1
[655, 662]
1 M_dump_c[Cytosol] + 1 M_h2o_c[Cytosol] -> 1 M_duri_c[Cytosol] + 1 M_pi_c[Cytosol]
[656, 657]
1 M_h2o_c[Cytosol] + 1 M_xmp_c[Cytosol] -> 1 M_pi_c[Cytosol] + 1 M_xtsn_c[Cytosol]
[913, 920]
1 M_ncam_e[Extraorganism] -> 1 M_ncam_c[Cytosol]
[658, 659]
1 M_h2o_c[Cytosol] + 1 M_imp_c[Cytosol] -> 1 M_ins_c[Cytosol] + 1 M_pi_c[Cytosol]
[660, 661]
1 M_dimp_c[Cytosol] + 1 M_h2o_c[Cytosol] -> 1 M_din_c[Cytosol] + 1 M_pi_c[Cytosol]
[663, 664]
1 M_h2o_c[Cytosol] + 1 M_ump_c[Cytosol] -> 1 M_pi_c[Cytosol] + 1 M_uri_c[Cytosol]
[665, 666]
1 M_dcmp_c[Cytosol] + 1 M_h2o_c[Cytosol] -> 1 M_dcyt_c[Cytosol] + 1 M_pi_c[Cytosol]
[667, 668]
1 M_cmp_c[Cytosol] + 1 M_h2o_c[Cytosol] -> 1 M_cytd_c[Cytosol] + 1 M_pi_c[Cytosol]
[669, 670]
1 M_dtmp_c[Cytosol] + 1 M_h2o_c[Cytosol] -> 1 M_pi_c[Cytosol] + 1 M_thymd_c[Cytosol]
[671, 672]
1 M_damp_c[Cytosol] + 1 M_h2o_c[Cytosol] -> 1 M_dad_2_c[Cytosol] + 1 M_pi_c[Cytosol]
[673, 674]
1 M_amp_c[Cytosol] + 1 M_h2o_c[Cytosol] -> 1 M_adn_c[Cytosol] + 1 M_pi_c[Cytosol]
[675, 676]
1 M_dgmp_c[Cytosol] + 1 M_h2o_c[Cytosol] -> 1 M_dgsn_c[Cytosol] + 1 M_pi_c[Cytosol]
[677, 678]
1 M_gmp_c[Cytosol] + 1 M_h2o_c[Cytosol] -> 1 M_gsn_c[Cytosol] + 1 M_pi_c[Cytosol]
[574, 575]
1 M_h2o_c[Cytosol] + 1 M_pgp120_c[Cytosol] -> 1 M_pg120_c[Cytosol] + 1 M_pi_c[Cytosol]
[576, 577]
1 M_h2o_c[Cytosol] + 1 M_pgp140_c[Cytosol] -> 1 M_pg140_c[Cytosol] + 1 M_pi_c[Cytosol]
[578, 579]
1 M_h2o_c[Cytosol] + 1 M_pgp141_c[Cytosol] -> 1 M_pg141_c[Cytosol] + 1 M_pi_c[Cytosol]
[580, 581]
1 M_h2o_c[Cytosol] + 1 M_pgp160_c[Cytosol] -> 1 M_pg160_c[Cytosol] + 1 M_pi_c[Cytosol]
[582, 583]
1 M_h2o_c[Cytosol] + 1 M_pgp161_c[Cytosol] -> 1 M_pg161_c[Cytosol] + 1 M_pi_c[Cytosol]
[584, 585]
1 M_h2o_c[Cytosol] + 1 M_pgp180_c[Cytosol] -> 1 M_pg180_c[Cytosol] + 1 M_pi_c[Cytosol]
[586, 587]
1 M_h2o_c[Cytosol] + 1 M_pgp181_c[Cytosol] -> 1 M_pg181_c[Cytosol] + 1 M_pi_c[Cytosol]
[484, 485]
1 M_g3pc_c[Cytosol] + 1 M_h2o_c[Cytosol] -> 1 M_chol_c[Cytosol] + 1 M_glyc3p_c[Cytosol] + 1 M_h_c[Cytosol]
[486, 487]
1 M_g3pe_c[Cytosol] + 1 M_h2o_c[Cytosol] -> 1 M_etha_c[Cytosol] + 1 M_glyc3p_c[Cytosol] + 1 M_h_c[Cytosol]
[488, 489]
1 M_g3ps_c[Cytosol] + 1 M_h2o_c[Cytosol] -> 1 M_glyc3p_c[Cytosol] + 1 M_h_c[Cytosol] + 1 M_ser_L_c[Cytosol]
[490, 491]
1 M_g3pg_c[Cytosol] + 1 M_h2o_c[Cytosol] -> 1 M_glyc_c[Cytosol] + 1 M_glyc3p_c[Cytosol] + 1 M_h_c[Cytosol]
[492, 493]
1 M_g3pi_c[Cytosol] + 1 M_h2o_c[Cytosol] -> 1 M_glyc3p_c[Cytosol] + 1 M_h_c[Cytosol] + 1 M_inost_c[Cytosol]
[623, 624]
1 M_h2o_c[Cytosol] + 1 M_pa120_c[Cytosol] -> 1 M_12dgr120_c[Cytosol] + 1 M_pi_c[Cytosol]
[625, 626]
1 M_h2o_c[Cytosol] + 1 M_pa140_c[Cytosol] -> 1 M_12dgr140_c[Cytosol] + 1 M_pi_c[Cytosol]
[627, 628]
1 M_h2o_c[Cytosol] + 1 M_pa141_c[Cytosol] -> 1 M_12dgr141_c[Cytosol] + 1 M_pi_c[Cytosol]
[629, 630]
1 M_h2o_c[Cytosol] + 1 M_pa160_c[Cytosol] -> 1 M_12dgr160_c[Cytosol] + 1 M_pi_c[Cytosol]
[631, 632]
1 M_h2o_c[Cytosol] + 1 M_pa161_c[Cytosol] -> 1 M_12dgr161_c[Cytosol] + 1 M_pi_c[Cytosol]
[633, 634]
1 M_h2o_c[Cytosol] + 1 M_pa180_c[Cytosol] -> 1 M_12dgr180_c[Cytosol] + 1 M_pi_c[Cytosol]
[635, 636]
1 M_h2o_c[Cytosol] + 1 M_pa181_c[Cytosol] -> 1 M_12dgr181_c[Cytosol] + 1 M_pi_c[Cytosol]
Displaying the 32 out of 1001 duplicated reactions in model 2
[655, 662]
1 M_dump_c[Cytosol] + 1 M_h2o_c[Cytosol] -> 1 M_duri_c[Cytosol] + 1 M_pi_c[Cytosol]
[656, 657]
1 M_h2o_c[Cytosol] + 1 M_xmp_c[Cytosol] -> 1 M_pi_c[Cytosol] + 1 M_xtsn_c[Cytosol]
[913, 920]
1 M_ncam_e[Extraorganism] -> 1 M_ncam_c[Cytosol]
[658, 659]
1 M_h2o_c[Cytosol] + 1 M_imp_c[Cytosol] -> 1 M_pi_c[Cytosol] + 1 M_ins_c[Cytosol]
[660, 661]
1 M_h2o_c[Cytosol] + 1 M_dimp_c[Cytosol] -> 1 M_din_c[Cytosol] + 1 M_pi_c[Cytosol]
[663, 664]
1 M_h2o_c[Cytosol] + 1 M_ump_c[Cytosol] -> 1 M_pi_c[Cytosol] + 1 M_uri_c[Cytosol]
[665, 666]
1 M_h2o_c[Cytosol] + 1 M_dcmp_c[Cytosol] -> 1 M_pi_c[Cytosol] + 1 M_dcyt_c[Cytosol]
[667, 668]
1 M_h2o_c[Cytosol] + 1 M_cmp_c[Cytosol] -> 1 M_pi_c[Cytosol] + 1 M_cytd_c[Cytosol]
[669, 670]
1 M_h2o_c[Cytosol] + 1 M_dtmp_c[Cytosol] -> 1 M_pi_c[Cytosol] + 1 M_thymd_c[Cytosol]
[671, 672]
1 M_h2o_c[Cytosol] + 1 M_damp_c[Cytosol] -> 1 M_pi_c[Cytosol] + 1 M_dad_2_c[Cytosol]
[673, 674]
1 M_h2o_c[Cytosol] + 1 M_amp_c[Cytosol] -> 1 M_pi_c[Cytosol] + 1 M_adn_c[Cytosol]
[675, 676]
1 M_h2o_c[Cytosol] + 1 M_dgmp_c[Cytosol] -> 1 M_pi_c[Cytosol] + 1 M_dgsn_c[Cytosol]
[677, 678]
1 M_h2o_c[Cytosol] + 1 M_gmp_c[Cytosol] -> 1 M_pi_c[Cytosol] + 1 M_gsn_c[Cytosol]
[574, 575]
1 M_h2o_c[Cytosol] + 1 M_pgp120_c[Cytosol] -> 1 M_pg120_c[Cytosol] + 1 M_pi_c[Cytosol]
[576, 577]
1 M_h2o_c[Cytosol] + 1 M_pgp140_c[Cytosol] -> 1 M_pi_c[Cytosol] + 1 M_pg140_c[Cytosol]
[578, 579]
1 M_h2o_c[Cytosol] + 1 M_pgp141_c[Cytosol] -> 1 M_pi_c[Cytosol] + 1 M_pg141_c[Cytosol]
[580, 581]
1 M_h2o_c[Cytosol] + 1 M_pgp160_c[Cytosol] -> 1 M_pi_c[Cytosol] + 1 M_pg160_c[Cytosol]
[582, 583]
1 M_h2o_c[Cytosol] + 1 M_pgp161_c[Cytosol] -> 1 M_pi_c[Cytosol] + 1 M_pg161_c[Cytosol]
[584, 585]
1 M_h2o_c[Cytosol] + 1 M_pgp180_c[Cytosol] -> 1 M_pi_c[Cytosol] + 1 M_pg180_c[Cytosol]
[586, 587]
1 M_h2o_c[Cytosol] + 1 M_pgp181_c[Cytosol] -> 1 M_pi_c[Cytosol] + 1 M_pg181_c[Cytosol]
[484, 485]
1 M_h2o_c[Cytosol] + 1 M_g3pc_c[Cytosol] -> 1 M_glyc3p_c[Cytosol] + 1 M_h_c[Cytosol] + 1 M_chol_c[Cytosol]
[486, 487]
1 M_h2o_c[Cytosol] + 1 M_g3pe_c[Cytosol] -> 1 M_etha_c[Cytosol] + 1 M_glyc3p_c[Cytosol] + 1 M_h_c[Cytosol]
[488, 489]
1 M_h2o_c[Cytosol] + 1 M_g3ps_c[Cytosol] -> 1 M_glyc3p_c[Cytosol] + 1 M_ser_L_c[Cytosol] + 1 M_h_c[Cytosol]
[490, 491]
1 M_h2o_c[Cytosol] + 1 M_g3pg_c[Cytosol] -> 1 M_glyc3p_c[Cytosol] + 1 M_h_c[Cytosol] + 1 M_glyc_c[Cytosol]
[492, 493]
1 M_h2o_c[Cytosol] + 1 M_g3pi_c[Cytosol] -> 1 M_glyc3p_c[Cytosol] + 1 M_inost_c[Cytosol] + 1 M_h_c[Cytosol]
[623, 624]
1 M_h2o_c[Cytosol] + 1 M_pa120_c[Cytosol] -> 1 M_12dgr120_c[Cytosol] + 1 M_pi_c[Cytosol]
[625, 626]
1 M_h2o_c[Cytosol] + 1 M_pa140_c[Cytosol] -> 1 M_pi_c[Cytosol] + 1 M_12dgr140_c[Cytosol]
[627, 628]
1 M_h2o_c[Cytosol] + 1 M_pa141_c[Cytosol] -> 1 M_pi_c[Cytosol] + 1 M_12dgr141_c[Cytosol]
[629, 630]
1 M_h2o_c[Cytosol] + 1 M_pa160_c[Cytosol] -> 1 M_pi_c[Cytosol] + 1 M_12dgr160_c[Cytosol]
[631, 632]
1 M_h2o_c[Cytosol] + 1 M_pa161_c[Cytosol] -> 1 M_pi_c[Cytosol] + 1 M_12dgr161_c[Cytosol]
[633, 634]
1 M_h2o_c[Cytosol] + 1 M_pa180_c[Cytosol] -> 1 M_pi_c[Cytosol] + 1 M_12dgr180_c[Cytosol]
[635, 636]
1 M_h2o_c[Cytosol] + 1 M_pa181_c[Cytosol] -> 1 M_pi_c[Cytosol] + 1 M_12dgr181_c[Cytosol]
(([169], [169], [[655, 662], [656, 657], [913, 920], [658, 659], [660, 661], [663, 664], [665, 666], [667, 668], [669, 670], [671, 672], [673, 674], [675, 676], [677, 678], [574, 575], [576, 577], [578, 579], [580, 581], [582, 583], [584, 585], [586, 587], [484, 485], [486, 487], [488, 489], [490, 491], [492, 493], [623, 624], [625, 626], [627, 628], [629, 630], [631, 632], [633, 634], [635, 636]], [[655, 662], [656, 657], [913, 920], [658, 659], [660, 661], [663, 664], [665, 666], [667, 668], [669, 670], [671, 672], [673, 674], [675, 676], [677, 678], [574, 575], [576, 577], [578, 579], [580, 581], [582, 583], [584, 585], [586, 587], [484, 485], [486, 487], [488, 489], [490, 491], [492, 493], [623, 624], [625, 626], [627, 628], [629, 630], [631, 632], [633, 634], [635, 636]], [], [], [], []), [1, 1, 32, 32, 0, 0, 0, 0, 915, 1001, 915, 1001])

iTL885
No comparison performed: model SI1 was not extracted from an SBML file

iTY425
No comparison performed: model MS2 was not extracted from an SBML file

iVM679
No comparison performed: model PG1 was not extracted from an SBML file

iVS941
Performing comparison to the MA1c model
Displaying the 17 out of 784 metabolites in model 1 missing in model 2
101
M_C00039_m__c
103
M_C00039_n__c
105
M_C00046_c
106
M_C00046__1_c
108
M_C00066__1_c
110
M_C00072_c
122
M_C00256_c
137
M_C00454_c
156
M_C00890_c
157
M_C00890__1_c
163
M_C01083_c
164
M_C01115_c
261
M_CO2(e)
514
M_glutrna_gln__c
593
M_m__c
618
M_mphen(e)
619
M_mphenh2(e)
Displaying the 10 out of 777 metabolites in model 2 missing in model 1
335
M_mphen2_c
422
M_h20_c
594
M_2h2o2_c
604
M_C00039_m_c
605
M_C00039_nm_c
772
M_glyald(e)
773
M_glyc(e)
774
M_h4spt(e)
775
M_mobd(e)
776
M_urea(e)
Displaying the 7 out of 704 duplicated reactions in model 1
[538, 629]
1 M_ser_L_c[Cytosol] + 1 M_accoa_c[Cytosol] <-> 1 M_acser_c[Cytosol] + 1 M_coa_c[Cytosol]
[360, 361]
1 M_h_e[Extra_organism] + 1 M_k_e[Extra_organism] -> 1 M_h_c[Cytosol] + 1 M_k_c[Cytosol]
[140, 141]
1 M_co_c[Cytosol] + 2 M_fdox_c[Cytosol] + 1 M_h2o_c[Cytosol] -> 1 M_co2_c[Cytosol] + 2 M_fdred_c[Cytosol] + 2 M_h_c[Cytosol]
[690, 695]
1 M_atp_c[Cytosol] + 1 M_ump_c[Cytosol] <-> 1 M_adp_c[Cytosol] + 1 M_udp_c[Cytosol]
[89, 428]
1 M_atp_c[Cytosol] + 1 M_h2o_c[Cytosol] -> 1 M_adp_c[Cytosol] + 1 M_h_c[Cytosol] + 1 M_pi_c[Cytosol]
[378, 526]
1 M_mal_L_c[Cytosol] + 1 M_nad_c[Cytosol] <-> 1 M_co2_c[Cytosol] + 1 M_nadh_c[Cytosol] + 1 M_pyr_c[Cytosol]
[346, 545]
1 M_h2o_c[Cytosol] + 1 M_imp_c[Cytosol] + 1 M_nad_c[Cytosol] -> 1 M_h_c[Cytosol] + 1 M_nadh_c[Cytosol] + 1 M_xmp_c[Cytosol]
Displaying the 8 out of 774 duplicated reactions in model 2
[129, 135]
1 M_accoa_c[c] + 1 M_ser_DASH_L_c[c] <-> 1 M_acser_c[c] + 1 M_coa_c[c]
[355, 356]
1 M_ump_c[c] + 1 M_atp_c[c] <-> 1 M_udp_c[c] + 1 M_adp_c[c]
[70, 393]
1 M_mal_DASH_L_c[c] + 1 M_nad_c[c] <-> 1 M_pyr_c[c] + 1 M_co2_c[c] + 1 M_nadh_c[c]
[328, 361]
1 M_h2o_c[c] + 1 M_atp_c[c] -> 1 M_pi_c[c] + 1 M_h_c[c] + 1 M_adp_c[c]
[733, 735, 740, 750, 770]
1 M_glyald_e[e] -> 
[471, 472]
1 M_k_e[e] + 1 M_h_e[e] -> 1 M_h_c[c] + 1 M_k_c[c]
[249, 250]
1 M_h2o_c[c] + 1 M_co_c[c] + 2 M_fdox_c[c] -> 2 M_fdred_c[c] + 1 M_co2_c[c] + 2 M_h_c[c]
[317, 387]
1 M_h2o_c[c] + 1 M_nad_c[c] + 1 M_imp_c[c] -> 1 M_xmp_c[c] + 1 M_h_c[c] + 1 M_nadh_c[c]
Displaying the 14 out of 704 reactions in model 1 missing in model 2
101
1 M_CO2_e[Extra_organism] -> 1 M_H2CO3_e[Extra_organism]
275
1 M_atp_c[Cytosol] + 1 M_glu_L_c[Cytosol] + 1 M_nh4_c[Cytosol] -> 1 M_adp_c[Cytosol] + 1 M_gln_L_c[Cytosol] + 1 M_h_c[Cytosol] + 1 M_pi_c[Cytosol]
285
1 M_atp_c[Cytosol] + 1 M_glu_L_c[Cytosol] + 1 M_trnaglu_c[Cytosol] -> 1 M_amp_c[Cytosol] + 1 M_glutrna_c[Cytosol] + 1 M_ppi_c[Cytosol]
392
1 M_3mob_c[Cytosol] + 1 M_h2o_c[Cytosol] + 1 M_mlthf_c[Cytosol] -> 1 M_2dhp_c[Cytosol] + 1 M_thf_c[Cytosol]
509
1 M_h_c[Cytosol] + 1 M_pyr_c[Cytosol] -> 1 M_acald_c[Cytosol] + 1 M_co2_c[Cytosol]
512
16 M_atp_c[Cytosol] + 16 M_h2o_c[Cytosol] <-> 8 M_C05359_c[Cytosol] + 8 M_h_c[Cytosol] + 16 M_pi_c[Cytosol] + 16 M_adp_c[Cytosol]
521
1 M_C00562_c[Cytosol] + 1 M_h2o_c[Cytosol] <-> 1 M_C00017_c[Cytosol] + 1 M_pi_c[Cytosol]
525
1 M_C00546_c[Cytosol] + 1 M_nad_c[Cytosol] + 1 M_h2o_c[Cytosol] <-> 1 M_pyr_c[Cytosol] + 1 M_nadh_c[Cytosol] + 1 M_h_c[Cytosol]
527
1 M_pyr_c[Cytosol] + 1 M_co2_c[Cytosol] <-> 1 M_C03981_c[Cytosol]
568
1 M_C05122_c[Cytosol] + 1 M_h2o_c[Cytosol] <-> 1 M_C00695_c[Cytosol] + 1 M_C00245_c[Cytosol]
589
1 M_C04488_c[Cytosol] + 1 M_com_c[Cytosol] <-> 1 M_h4mpt_c[Cytosol] + 1 M_mcom_c[Cytosol]
598
1 M_C00340_c[Cytosol] + 1 M_o2__c[Cytosol] + 2 M_h_c[Cytosol] <-> 1 M_C00435_c[Cytosol] + 1 M_h2o2_c[Cytosol]
599
1 M_C11215_c[Cytosol] + 1 M_C07292_c[Cytosol] <-> 1 M_C06697_c[Cytosol] + 1 M_C07293_c[Cytosol]
615
1 M_h_e[Extra_organism] + 1 M_ribflv_e[Extra_organism] -> 1 M_h_c[Cytosol] + 1 M_ribflv_c[Cytosol]
Displaying the 80 out of 774 reactions in model 2 missing in model 1
153
1 M_glu_DASH_L_c[c] + 1 M_atp_c[c] + 1 M_nh4_c[c] -> 1 M_pi_c[c] + 1 M_h_c[c] + 1 M_adp_c[c] + 1 M_gln_DASH_L_c[c]
155
1 M_glu_DASH_L_c[c] + 1 M_trnaglu_c[c] + 1 M_atp_c[c] -> 1 M_ppi_c[c] + 1 M_glutrna_c[c] + 1 M_amp_c[c]
247
1 M_pi_c[c] + 1 M_adp_c[c] + 4 M_h_e[e] <-> 1 M_h2o_c[c] + 3 M_h_c[c] + 1 M_atp_c[c]
263
1 M_cob_c[c] + 1 M_mcom_c[c] -> 1 M_ch4_c[c] + 1 M_hsfd_c[c]
268
1 M_mh4spt_c[c] + 17/10 M_na1_c[c] + 1 M_com_c[c] <-> 1 M_h4spt_c[c] + 1 M_mcom_c[c] + 17/10 M_na1_e[e]
375
1 M_3dhsk_c[c] <-> 1 M_h2o_c[c] + 1 M_C00230_c[c]
385
1 M_atp_c[c] <-> 1 M_ppi_c[c]
386
1 M_h2o_c[c] + 1 M_C00301_c[c] <-> 1 M_r5p_c[c] + 1 M_amp_c[c]
532
1 M_ser_DASH_L_c[c] + 1 M_indole_c[c] -> 1 M_h2o_c[c] + 1 M_trp_DASH_L_c[c]
535
1 M_atp_c[c] + 1 M_trnatrp_c[c] + 1 M_trp_DASH_L_c[c] -> 1 M_ppi_c[c] + 1 M_trptrna_c[c] + 1 M_amp_c[c]
539
4 M_h2o_c[c] + 16 M_atp_c[c] <-> 16 M_pi_c[c] + 8 M_h_c[c] + 16 M_adp_c[c] + 8 M_C05359_c[c]
541
2 M_h2o_c[c] <-> 2 M_h_c[c] + 1 M_h2o2_c[c]
695
1 M_thr_DASH_L_c[c] + 1 M_atp_c[c] -> 1 M_thrp_c[c] + 1 M_h_c[c] + 1 M_adp_c[c]
696
1 M_dxyl5p_c[c] + 1 M_atp_c[c] + 1 M_tyr_DASH_L_c[c] + 1 M_cys_DASH_L_c[c] -> 1 M_co2_c[c] + 1 M_4mpetz_c[c] + 1 M_4hba_c[c] + 1 M_ala_DASH_L_c[c] + 1 M_ppi_c[c] + 1 M_h2o_c[c] + 1 M_h_c[c] + 1 M_amp_c[c]
697
1 M_thm_c[c] + 1 M_atp_c[c] <-> 1 M_thmmp_c[c] + 1 M_h_c[c] + 1 M_adp_c[c]
698
1 M_thmmp_c[c] + 1 M_atp_c[c] <-> 1 M_adp_c[c] + 1 M_thmpp_c[c]
699
1 M_4mpetz_c[c] + 1 M_h_c[c] + 1 M_2mahmp_c[c] -> 1 M_ppi_c[c] + 1 M_thmmp_c[c]
700
1 M_uppg3_c[c] + 2 M_amet_c[c] -> 1 M_h_c[c] + 1 M_dscl_c[c] + 2 M_ahcys_c[c]
701
1 M_hmbil_c[c] -> 1 M_h2o_c[c] + 1 M_uppg3_c[c]
702
1 M_4abz_e[e] <-> 
703
1 M_4hphac_e[e] -> 
704
1 M_ac_e[e] <-> 
705
1 M_actn_DASH_R_e[e] -> 
706
1 M_alac_DASH_S_e[e] -> 
707
1 M_ala_DASH_L_e[e] -> 
708
1 M_btn_e[e] -> 
709
1 M_ca2_e[e] -> 
710
1 M_cbi_e[e] -> 
711
1 M_cbl1_e[e] -> 
712
1 M_cbl1hbi_e[e] -> 
713
1 M_cd2_e[e] -> 
714
1 M_ch4_e[e] -> 
715
1 M_ch4s_e[e] -> 
716
1 M_cit_e[e] -> 
717
1 M_cl_e[e] -> 
718
1 M_co_e[e] -> 
719
1 M_co2_e[e] -> 
720
1 M_cobalt2_e[e] <-> 
721
1 M_cu2_e[e] -> 
722
1 M_cys_DASH_L_e[e] -> 
723
1 M_dma_e[e] -> 
724
1 M_dms_e[e] -> 
725
1 M_etha_e[e] -> 
726
1 M_fe2_e[e] -> 
727
1 M_fe3_e[e] -> 
728
1 M_fol_e[e] -> 
729
1 M_gcald_e[e] -> 
730
1 M_glcn_e[e] -> 
731
1 M_glu_DASH_L_e[e] -> 
732
1 M_gly_e[e] -> 
733
1 M_glyald_e[e] -> 
734
1 M_glyb_e[e] -> 
735
1 M_glyc_e[e] -> 
736
1 M_h_e[e] <-> 
737
1 M_h2_e[e] -> 
738
1 M_h2o_e[e] <-> 
739
1 M_h2s_e[e] <-> 
740
1 M_h4spt_e[e] -> 
741
1 M_ile_DASH_L_e[e] -> 
742
1 M_ind3ac_e[e] -> 
743
1 M_k_e[e] -> 
744
1 M_leu_DASH_L_e[e] -> 
745
1 M_lys_DASH_L_e[e] -> 
746
1 M_meoh_e[e] -> 
747
1 M_mg2_e[e] -> 
748
1 M_mma_e[e] -> 
749
1 M_mn2_e[e] -> 
750
1 M_mobd_e[e] -> 
751
1 M_n2_e[e] <-> 
752
1 M_na1_e[e] <-> 
753
1 M_nac_e[e] <-> 
754
1 M_nh4_e[e] <-> 
755
1 M_ni2_e[e] <-> 
756
1 M_pac_e[e] -> 
757
1 M_pi_e[e] <-> 
758
1 M_pnto_DASH_R_e[e] -> 
759
1 M_pro_DASH_L_e[e] -> 
760
1 M_pyr_e[e] -> 
761
1 M_ribflv_e[e] -> 
762
1 M_s_e[e] -> 
(([101, 103, 105, 106, 108, 110, 122, 137, 156, 157, 163, 164, 261, 514, 593, 618, 619], [335, 422, 594, 604, 605, 772, 773, 774, 775, 776], [[538, 629], [360, 361], [140, 141], [690, 695], [89, 428], [378, 526], [346, 545]], [[129, 135], [355, 356], [70, 393], [328, 361], [733, 735, 740, 750, 770], [471, 472], [249, 250], [317, 387]], [101, 275, 285, 392, 509, 512, 521, 525, 527, 568, 589, 598, 599, 615], [153, 155, 247, 263, 268, 375, 385, 386, 532, 535, 539, 541, 695, 696, 697, 698, 699, 700, 701, 702, 703, 704, 705, 706, 707, 708, 709, 710, 711, 712, 713, 714, 715, 716, 717, 718, 719, 720, 721, 722, 723, 724, 725, 726, 727, 728, 729, 730, 731, 732, 733, 734, 735, 736, 737, 738, 739, 740, 741, 742, 743, 744, 745, 746, 747, 748, 749, 750, 751, 752, 753, 754, 755, 756, 757, 758, 759, 760, 761, 762], [], []), [17, 10, 7, 8, 14, 80, 0, 0, 784, 704, 777, 774])

iWV1314
Performing comparison to the AO1c model
Too many  metabolites in model 1 missing in model 2 to print: 2489 out of 2489
Too many  metabolites in model 2 missing in model 1 to print: 1104 out of 1104
Error: no common metabolites found!

iWZ663
No comparison performed: model KV1 was not extracted from an SBML file

iYL1228
Performing comparison to the KP1c model
Displaying the 4 out of 2262 duplicated reactions in model 1
[879, 880]
1 M_glc_D_e[e] <-> 1 M_glc_D_p[p]
[358, 1397]
1 M_atp_c[c] + 1 M_h2o_c[c] -> 1 M_adp_c[c] + 1 M_h_c[c] + 1 M_pi_c[c]
[1046, 1047]
1 M_chor_c[c] <-> 1 M_ichor_c[c]
[1927, 1928]
1 M_h_p[p] + 1 M_ura_p[p] -> 1 M_h_c[c] + 1 M_ura_c[c]
Displaying the 4 out of 2262 duplicated reactions in model 2
[879, 880]
1 M_glc_D_e[e] <-> 1 M_glc_D_p[p]
[358, 1397]
1 M_h2o_c[c] + 1 M_atp_c[c] -> 1 M_pi_c[c] + 1 M_h_c[c] + 1 M_adp_c[c]
[1046, 1047]
1 M_chor_c[c] <-> 1 M_ichor_c[c]
[1927, 1928]
1 M_ura_p[p] + 1 M_h_p[p] -> 1 M_ura_c[c] + 1 M_h_c[c]
Displaying the 14 out of 2262 reactions in model 1 missing in model 2
142
1 M_4abut_p[p] -> 1 M_4abut_e[e]
166
1 M_acmana_p[p] -> 1 M_acmana_e[e]
254
1 M_akg_p[p] -> 1 M_akg_e[e]
543
1 M_dca_p[p] -> 1 M_dca_e[e]
767
1 M_for_p[p] -> 1 M_for_e[e]
783
1 M_fum_p[p] -> 1 M_fum_e[e]
1037
1 M_glu_L_c[c] + 1 M_imacp_c[c] -> 1 M_akg_c[c] + 1 M_hisp_c[c]
1201
1 M_mal_D_c[c] + 1 M_nad_c[c] -> 1 M_co2_c[c] + 1 M_nadh_c[c] + 1 M_pyr_c[c]
1361
2 M_h_c[c] + 1 M_prpp_c[c] + 1 M_quln_c[c] -> 1 M_co2_c[c] + 1 M_nicrnt_c[c] + 1 M_ppi_c[c]
1365
2 M_h_c[c] + 1 M_mql8_c[c] + 1 M_no3_c[c] -> 2 M_h_p[p] + 1 M_h2o_c[c] + 1 M_mqn8_c[c] + 1 M_no2_c[c]
1491
1 M_atp_c[c] + 1 M_h2o_c[c] + 1 M_pe180_c[c] -> 1 M_adp_c[c] + 1 M_h_c[c] + 1 M_pe180_p[p] + 1 M_pi_c[c]
1779
2 M_h_p[p] + 1 M_succ_p[p] -> 2 M_h_c[c] + 1 M_succ_c[c]
1794
1 M_g3p_c[c] + 1 M_s7p_c[c] <-> 1 M_e4p_c[c] + 1 M_f6p_c[c]
1828
1 M_h_p[p] + 1 M_thr_L_c[c] -> 1 M_h_c[c] + 1 M_thr_L_p[p]
Displaying the 14 out of 2262 reactions in model 2 missing in model 1
142
1 M_4abut_e[e] <-> 1 M_4abut_p[p]
166
1 M_acmana_e[e] <-> 1 M_acmana_p[p]
254
1 M_akg_e[e] <-> 1 M_akg_p[p]
543
1 M_dca_e[e] <-> 1 M_dca_p[p]
767
1 M_for_e[e] <-> 1 M_for_p[p]
783
1 M_fum_e[e] <-> 1 M_fum_p[p]
1037
1 M_glu_L_c[c] + 1 M_imacp_c[c] -> 1 M_akg_c[c] + 1 M_hisp_c[c]
1201
1 M_mal_D_c[c] + 1 M_nad_c[c] -> 1 M_pyr_c[c] + 1 M_co2_c[c] + 1 M_nadh_c[c]
1361
1 M_prpp_c[c] + 1 M_quln_c[c] + 2 M_h_c[c] -> 1 M_ppi_c[c] + 1 M_co2_c[c] + 1 M_nicrnt_c[c]
1365
1 M_mql8_c[c] + 2 M_h_c[c] + 1 M_no3_c[c] -> 1 M_h2o_c[c] + 2 M_h_p[p] + 1 M_mqn8_c[c] + 1 M_no2_c[c]
1491
1 M_h2o_c[c] + 1 M_atp_c[c] + 1 M_pe180_c[c] -> 1 M_pi_c[c] + 1 M_h_c[c] + 1 M_adp_c[c] + 1 M_pe180_p[p]
1779
2 M_h_p[p] + 1 M_succ_p[p] -> 2 M_h_c[c] + 1 M_succ_c[c]
1794
1 M_s7p_c[c] + 1 M_g3p_c[c] <-> 1 M_e4p_c[c] + 1 M_f6p_c[c]
1828
1 M_thr_L_c[c] + 1 M_h_p[p] -> 1 M_h_c[c] + 1 M_thr_L_p[p]
(([], [], [[879, 880], [358, 1397], [1046, 1047], [1927, 1928]], [[879, 880], [358, 1397], [1046, 1047], [1927, 1928]], [142, 166, 254, 543, 767, 783, 1037, 1201, 1361, 1365, 1491, 1779, 1794, 1828], [142, 166, 254, 543, 767, 783, 1037, 1201, 1361, 1365, 1491, 1779, 1794, 1828], [], []), [0, 0, 4, 4, 14, 14, 0, 0, 1658, 2262, 1658, 2262])

iYO844
No comparison performed: model BS1 was not extracted from an SBML file

iZM363
No comparison performed: model ZY1 was not extracted from an SBML file

iZmobMBEL601
No comparison performed: model ZY2 was not extracted from an SBML file

mus_musculus
Performing comparison to the MM2c model
Too many  metabolites in model 1 missing in model 2 to print: 2110 out of 2110
Too many  metabolites in model 2 missing in model 1 to print: 2110 out of 2110
Error: no common metabolites found!

textbook
Performing comparison to the EC6c model
(([], [], [], [], [], [], [], []), [0, 0, 0, 0, 0, 0, 0, 0, 72, 95, 72, 95])
