# Supplementary material for: Reply to “Do genome-scale models need exact solvers or clearer standards?”
Source: Mol Syst Biol. 2015 Oct 14;11(10):830. doi: 10.15252/msb.20156548 (PMC4631201; doi:10.15252/msb.20156548)
Supplement: Supplementary file 2 — Dataset EV2 [file msb0011-0830-sd2.zip › Dataset2/ModelFixes.xls]

## Sheet: Sheet1
Abbr	Name	Unique metabolites		Unique reactions		Unique irreversible
		Original	Fixed	Original	Fixed	Original	Fixed
AN1	iHD666	1478	732	NA	NA	NA	NA
AO1	iWV1314	2489	1104	NA	NA	NA	NA
AT2	iRS1597	33	0	270	4	0	6
CR1	iRC1080	0	0	0	0	10	0
HP2	iIT341	0	0	0	0	1	0
KP1	iYL1228	0	0	0	0	6	0
LL1	iAO358	0	0	0	1	0	0
MA1	iVS941	17	10	14	80	0	0
MB1	iAF692	0	0	0	0	1	0
MG1	iPS189	0	0	0	1	2	3
PP3	iLC915	940	0	1	0	0	0
PT1	iSS884	928	0	0	0	0	0
SC1	iFF708	1420	796	NA	NA	NA	NA
SM2	S_coelicolor	1	0	0	0	0	0
TM1	T_Maritima	0	0	1	1	1	0
ZM1	iRS1563	7	2	230	39	1	28
