# Supplementary material for: Reply to “Do genome-scale models need exact solvers or clearer standards?”
Source: Mol Syst Biol. 2015 Oct 14;11(10):830. doi: 10.15252/msb.20156548 (PMC4631201; doi:10.15252/msb.20156548)
Supplement: Supplementary file 3 — Dataset EV3 [file msb0011-0830-sd3.zip]

Archive with 76 entries (62 files):
- msb0011-0830-sd3/
- msb0011-0830-sd3/Dataset3/
- msb0011-0830-sd3/Dataset3/Example2-Topology/
- msb0011-0830-sd3/Dataset3/Example2-Topology/SBMLRecords3.pyw
- msb0011-0830-sd3/Dataset3/Example2-Topology/TopoBlockage.pyw
- msb0011-0830-sd3/Dataset3/Dataset3.docx
- msb0011-0830-sd3/Dataset3/Example1-NEOSsolvers/
- msb0011-0830-sd3/Dataset3/Example1-NEOSsolvers/NEOS-cbc.pdf
- msb0011-0830-sd3/Dataset3/Example1-NEOSsolvers/NEOS-scip.pdf
- msb0011-0830-sd3/Dataset3/Example1-NEOSsolvers/CPLEX.pdf
- msb0011-0830-sd3/Dataset3/Example1-NEOSsolvers/NEOS-clp.pdf
- msb0011-0830-sd3/Dataset3/Example1-NEOSsolvers/NEOS-XpressMP.pdf
- msb0011-0830-sd3/Dataset3/Example1-NEOSsolvers/SC4cInfeasible.mps
- msb0011-0830-sd3/Dataset3/Example1-NEOSsolvers/NEOSdemo.pyw
- msb0011-0830-sd3/Dataset3/Example1-NEOSsolvers/NEOS-Gurobi.pdf
- msb0011-0830-sd3/Dataset3/Example1-NEOSsolvers/NEOS-QSOpt_ex.pdf
- msb0011-0830-sd3/Dataset3/Example1-NEOSsolvers/NEOS-SYMPHONY.pdf
- msb0011-0830-sd3/Dataset3/Example1-NEOSsolvers/NEOS-MOSEK.pdf
- msb0011-0830-sd3/Dataset3/.DS_Store
- msb0011-0830-sd3/Dataset3/Example4-Irreversibility/
- msb0011-0830-sd3/Dataset3/Example4-Irreversibility/IrrevBlockage.pyw
- msb0011-0830-sd3/Dataset3/Example4-Irreversibility/HS1cCheck.lp
- msb0011-0830-sd3/Dataset3/Example4-Irreversibility/LL1cCheck.lp
- msb0011-0830-sd3/Dataset3/Example4-Irreversibility/HS1cCheck.sol
- msb0011-0830-sd3/Dataset3/Example4-Irreversibility/MG1cCheck.sol
- msb0011-0830-sd3/Dataset3/Example4-Irreversibility/RS1cCheck.lp
- msb0011-0830-sd3/Dataset3/Example4-Irreversibility/RS1cCheck.sol
- msb0011-0830-sd3/Dataset3/Example4-Irreversibility/MG1cCheck.lp
- msb0011-0830-sd3/Dataset3/Example4-Irreversibility/LL1cCheck.sol
- msb0011-0830-sd3/Dataset3/Example3-Stoichiometry/
- msb0011-0830-sd3/Dataset3/Example3-Stoichiometry/AT1cProof.sol
- msb0011-0830-sd3/Dataset3/Example3-Stoichiometry/StoichBlockage.pyw
- msb0011-0830-sd3/Dataset3/Example3-Stoichiometry/AT1cProof.lp
- msb0011-0830-sd3/Dataset3/.svn/
- msb0011-0830-sd3/Dataset3/.svn/text-base/
- msb0011-0830-sd3/Dataset3/.svn/text-base/NEOS-Gurobi.pdf.svn-base
- msb0011-0830-sd3/Dataset3/.svn/text-base/IrrevBlockage.pyw.svn-base
- msb0011-0830-sd3/Dataset3/.svn/text-base/NEOS-clp.pdf.svn-base
- msb0011-0830-sd3/Dataset3/.svn/text-base/NEOSdemo.pyw.svn-base
- msb0011-0830-sd3/Dataset3/.svn/text-base/MG1cCheck.lp.svn-base
- msb0011-0830-sd3/Dataset3/.svn/text-base/CobrapyPatch.pdf.svn-base
- msb0011-0830-sd3/Dataset3/.svn/text-base/RS1cCheck.lp.svn-base
- msb0011-0830-sd3/Dataset3/.svn/text-base/CPLEX.pdf.svn-base
- msb0011-0830-sd3/Dataset3/.svn/text-base/MG1cCheck.sol.svn-base
- msb0011-0830-sd3/Dataset3/.svn/text-base/SC4cInfeasible.mps.svn-base
- msb0011-0830-sd3/Dataset3/.svn/text-base/ModelFixes.pyw.svn-base
- msb0011-0830-sd3/Dataset3/.svn/text-base/AT1cProof.lp.svn-base
- msb0011-0830-sd3/Dataset3/.svn/text-base/SC4Infeasible.mps.svn-base
- msb0011-0830-sd3/Dataset3/.svn/text-base/NEOS-cbc.pdf.svn-base
- msb0011-0830-sd3/Dataset3/.svn/text-base/ModelFixes.html.svn-base
- msb0011-0830-sd3/Dataset3/.svn/text-base/HS1cCheck.lp.svn-base
- msb0011-0830-sd3/Dataset3/.svn/text-base/NEOS-scip.pdf.svn-base
- msb0011-0830-sd3/Dataset3/.svn/text-base/LL1cCheck.lp.svn-base
- msb0011-0830-sd3/Dataset3/.svn/text-base/NEOS-MOSEK.pdf.svn-base
- msb0011-0830-sd3/Dataset3/.svn/text-base/AT1cProof.sol.svn-base
- msb0011-0830-sd3/Dataset3/.svn/text-base/HS1cCheck.sol.svn-base
- msb0011-0830-sd3/Dataset3/.svn/text-base/FileComparison.py.svn-base
- msb0011-0830-sd3/Dataset3/.svn/text-base/StoichBlockage.pyw.svn-base
- msb0011-0830-sd3/Dataset3/.svn/text-base/CobraFiles.pdf.svn-base
- msb0011-0830-sd3/Dataset3/.svn/text-base/NEOS-SYMPHONY.pdf.svn-base
- msb0011-0830-sd3/Dataset3/.svn/text-base/NEOS-XpressMP.pdf.svn-base
- msb0011-0830-sd3/Dataset3/.svn/text-base/NEOS-QSOpt_ex.pdf.svn-base
- msb0011-0830-sd3/Dataset3/.svn/text-base/LL1cCheck.sol.svn-base
- msb0011-0830-sd3/Dataset3/.svn/text-base/RS1cCheck.sol.svn-base
- msb0011-0830-sd3/Dataset3/.svn/tmp/
- msb0011-0830-sd3/Dataset3/.svn/tmp/text-base/
- msb0011-0830-sd3/Dataset3/.svn/tmp/props/
- msb0011-0830-sd3/Dataset3/.svn/tmp/prop-base/
- msb0011-0830-sd3/Dataset3/.svn/entries
- msb0011-0830-sd3/Dataset3/.svn/props/
- msb0011-0830-sd3/Dataset3/.svn/prop-base/
- msb0011-0830-sd3/Dataset3/.svn/prop-base/CPLEX.pdf.svn-base
- msb0011-0830-sd3/Dataset3/.svn/prop-base/NEOS-scip.pdf.svn-base
- msb0011-0830-sd3/Dataset3/.svn/prop-base/CobraFiles.pdf.svn-base
- msb0011-0830-sd3/Dataset3/.svn/prop-base/NEOS-SYMPHONY.pdf.svn-base
- msb0011-0830-sd3/Dataset3/.svn/prop-base/NEOS-XpressMP.pdf.svn-base
