# Supplementary material for: Reply to “Do genome-scale models need exact solvers or clearer standards?”
Source: Mol Syst Biol. 2015 Oct 14;11(10):830. doi: 10.15252/msb.20156548 (PMC4631201; doi:10.15252/msb.20156548)
Supplement: Supplementary file 3 — Dataset EV3 [file msb0011-0830-sd3.zip › msb0011-0830-sd3/Dataset3/Example2-Topology/SBMLRecords3.pyw]

Python 2.7.5 (v2.7.5:ab05e7dd2788, May 13 2013, 13:18:45) 
[GCC 4.2.1 (Apple Inc. build 5666) (dot 3)] on darwin
Type "copyright", "credits" or "license()" for more information.
>>> ================================ RESTART ================================
>>> 
>>> os.chdir('../GSMNs/NewGSMNs');s=shelve.open('NewSBMLs');t=shelve.open('LastSBMLs')
>>> MA2c=parseSBML('Methanosarcina acetivorans iMB745.xml')
Warning: no candidate for extra, outside found in the list
>>> MA2c.adjustExternal('C_e')
Trying to adjust external metabolites
>>> s['MA2c']=MA2c
>>> ZM1c=parseSBML('Zea mays iRS1563 updated.xml')
Warning: no candidate for extra, outside found in the list
Warning: multiple candidates for biomass found in the list
0) Biomass synthesis 1) Exchange reaction for Biomass
Please select the correct string from the list above and enter its number, or -1 if none 
0
>>> ZM1c.adjustExternal('e')
Trying to adjust external metabolites
>>> s['ZM1c']=ZM1c
>>> for x in s.keys():
	curModel = s[x]
	N = curModel.Matrix
	curBio = curModel.findBiomassReaction()
	(deadRows, deadCols, current, Causes) = processDeadEnds(N, True)
	if 'C'+str(curBio) in Causes:
		Unblock[x] = Causes, curBio

		
>>> for key,val in Unblock.iteritems():
	print(key,traceBack('C'+str(val[1]),val[0]))

	
('AB1', ['R408', 'C760'])
('AN1c', ['R650', 'C1101'])
('AG1', ['R872', 'C1020'])
>>> for key in Unblock:
	print('Processing the ' + key + ' model')
	curModel = s[key]
	curVal = Unblock[key]
	if len(curVal) <= 2:
		curCause = curVal[0]['C'+str(curVal[1])]
		curMetab = int(curCause[1:])
		curInternals = [i for i,x in enumerate(curModel.metabolites) if not x.external]
		curMetab = curInternals[curMetab]
		curModel.addReaction('Biomass export', [[curMetab, -one]])
		s[key] = curModel

		
Processing the AB1 model
Processing the AN1c model
Processing the AG1 model
>>> Unblock = {}
>>> for x in t.keys():
	curModel = t[x]
	N = curModel.Matrix
	curBio = curModel.findBiomassReaction()
	(deadRows, deadCols, current, Causes) = processDeadEnds(N, True)
	if 'C'+str(curBio) in Causes:
		Unblock[x] = Causes, curBio

		
>>> for key,val in Unblock.iteritems():
	print(key,traceBack('C'+str(val[1]),val[0]))

	
('PF1', ['R531', 'C793', 'R1446', 'C234'])
('PS3', ['R471', 'C18'])
('PP1', ['R371', 'C1235'])
('SM2', ['R580', 'C742', 'R631', 'C746'])
('VV1', ['R342', 'C805'])
>>> for key in Unblock:
	print('Processing the ' + key + ' model')
	curModel = t[key]
	curVal = Unblock[key]
	if len(curVal) <= 2:
		curCause = curVal[0]['C'+str(curVal[1])]
		curMetab = int(curCause[1:])
		curInternals = [i for i,x in enumerate(curModel.metabolites) if not x.external]
		curMetab = curInternals[curMetab]
		curModel.addReaction('Biomass export', [[curMetab, -one]])
		t[key] = curModel

		
Processing the PF1 model
Processing the PS3 model
Processing the PP1 model
Processing the SM2 model
Processing the VV1 model
>>> s.close()
>>> t.close()
