# Supplementary material for: Reply to “Do genome-scale models need exact solvers or clearer standards?”
Source: Mol Syst Biol. 2015 Oct 14;11(10):830. doi: 10.15252/msb.20156548 (PMC4631201; doi:10.15252/msb.20156548)
Supplement: Supplementary file 3 — Dataset EV3 [file msb0011-0830-sd3.zip › msb0011-0830-sd3/Dataset3/Example2-Topology/TopoBlockage.pyw]

### Import the relevant functions
>>> from ModelProcessing import *
### Extract the relevant models
>>> s=shelve.open('AG1cModel')
>>> AG1c=s['AG1c']; s.close()
>>> s=shelve.open('AN1cModel')
>>> AN1c=s['AN1c']; s.close()
>>> s=shelve.open('PF1cModel')
>>> PF1c=s['PF1c']; s.close()
>>> s=shelve.open('SM2cModel')
>>> SM2c=s['SM2c']; s.close()
### Find the biomass reactions; check that they are topology blocked (status 1)
>>> AG1Bio=AG1c.findBiomassReaction()
>>> AG1c.reactions[AG1Bio].reductionStatus
1
>>> AN1Bio=AN1c.findBiomassReaction()
>>> AN1c.reactions[AN1Bio].reductionStatus
1
>>> PF1Bio=PF1c.findBiomassReaction()
>>> PF1c.reactions[PF1Bio].reductionStatus
1
>>> SM2Bio=SM2c.findBiomassReaction()
>>> SM2c.reactions[SM2Bio].reductionStatus
1
### For each one, find the causal chain leading to the blockage
>>> AG1Causes=processDeadEnds(AG1c.Matrix, True)
>>> AG1Causes[3]['C' + str(AG1Bio)]
'R1046'
>>> AN1Causes=processDeadEnds(AN1c.Matrix, True)
>>> AN1Causes[3]['C' + str(AN1Bio)]
'R739'
>>> PF1Causes=processDeadEnds(PF1c.Matrix, True)
>>> PF1Causes[3]['C' + str(PF1Bio)]
'R1'
>>> SM2Causes=processDeadEnds(SM2c.Matrix, True)
>>> SM2Causes[3]['C' + str(SM2Bio)]
'R633'
### All these models have a single dead-end metabolite in the biomass reaction
