# Supplementary material for: Reply to “Do genome-scale models need exact solvers or clearer standards?”
Source: Mol Syst Biol. 2015 Oct 14;11(10):830. doi: 10.15252/msb.20156548 (PMC4631201; doi:10.15252/msb.20156548)
Supplement: Supplementary file 3 — Dataset EV3 [file msb0011-0830-sd3.zip › msb0011-0830-sd3/Dataset3/Example1-NEOSsolvers/SC4cInfeasible.mps]

NAME          SC4cInfeasible
ROWS
 N  OBJ
 E  R0000000
 E  R0000001
 E  R0000002
 E  R0000003
 E  R0000004
 E  R0000005
 E  R0000006
 E  R0000007
 E  R0000008
 E  R0000009
 E  R0000010
 E  R0000011
 E  R0000012
 E  R0000013
 E  R0000014
 E  R0000015
 E  R0000016
 E  R0000017
 E  R0000018
 E  R0000019
 E  R0000020
 E  R0000021
 E  R0000022
 E  R0000023
 E  R0000024
 E  R0000025
 E  R0000026
 E  R0000027
 E  R0000028
 E  R0000029
 E  R0000030
 E  R0000031
 E  R0000032
 E  R0000033
 E  R0000034
 E  R0000035
 E  R0000036
 E  R0000037
 E  R0000038
 E  R0000039
 E  R0000040
 E  R0000041
 E  R0000042
 E  R0000043
 E  R0000044
 E  R0000045
 E  R0000046
 E  R0000047
 E  R0000048
 E  R0000049
 E  R0000050
 E  R0000051
 E  R0000052
 E  R0000053
 E  R0000054
 E  R0000055
 E  R0000056
 E  R0000057
 E  R0000058
 E  R0000059
 E  R0000060
 E  R0000061
 E  R0000062
 E  R0000063
 E  R0000064
 E  R0000065
 E  R0000066
 E  R0000067
 E  R0000068
 E  R0000069
 E  R0000070
 E  R0000071
 E  R0000072
 E  R0000073
 E  R0000074
 E  R0000075
 E  R0000076
 E  R0000077
 E  R0000078
 E  R0000079
 E  R0000080
 E  R0000081
 E  R0000082
 E  R0000083
 E  R0000084
 E  R0000085
 E  R0000086
 E  R0000087
 E  R0000088
 E  R0000089
 E  R0000090
 E  R0000091
 E  R0000092
 E  R0000093
 E  R0000094
 E  R0000095
 E  R0000096
 E  R0000097
 E  R0000098
 E  R0000099
 E  R0000100
 E  R0000101
 E  R0000102
 E  R0000103
 E  R0000104
 E  R0000105
 E  R0000106
 E  R0000107
 E  R0000108
 E  R0000109
 E  R0000110
 E  R0000111
 E  R0000112
 E  R0000113
 E  R0000114
 E  R0000115
 E  R0000116
 E  R0000117
 E  R0000118
 E  R0000119
 E  R0000120
 E  R0000121
 E  R0000122
 E  R0000123
 E  R0000124
 E  R0000125
 E  R0000126
 E  R0000127
 E  R0000128
 E  R0000129
 E  R0000130
 E  R0000131
 E  R0000132
 E  R0000133
 E  R0000134
 E  R0000135
 E  R0000136
 E  R0000137
 E  R0000138
 E  R0000139
 E  R0000140
 E  R0000141
 E  R0000142
 E  R0000143
 E  R0000144
 E  R0000145
 E  R0000146
 E  R0000147
 E  R0000148
 E  R0000149
 E  R0000150
 E  R0000151
 E  R0000152
 E  R0000153
 E  R0000154
 E  R0000155
 E  R0000156
 E  R0000157
 E  R0000158
 E  R0000159
 E  R0000160
 E  R0000161
 E  R0000162
 E  R0000163
 E  R0000164
 E  R0000165
 E  R0000166
 E  R0000167
 E  R0000168
 E  R0000169
 E  R0000170
 E  R0000171
 E  R0000172
 E  R0000173
 E  R0000174
 E  R0000175
 E  R0000176
 E  R0000177
 E  R0000178
 E  R0000179
 E  R0000180
 E  R0000181
 E  R0000182
 E  R0000183
 E  R0000184
 E  R0000185
 E  R0000186
 E  R0000187
 E  R0000188
 E  R0000189
 E  R0000190
 E  R0000191
 E  R0000192
 E  R0000193
 E  R0000194
 E  R0000195
 E  R0000196
 E  R0000197
 E  R0000198
 E  R0000199
 E  R0000200
 E  R0000201
 E  R0000202
 E  R0000203
 E  R0000204
 E  R0000205
 E  R0000206
 E  R0000207
 E  R0000208
 E  R0000209
 E  R0000210
 E  R0000211
 E  R0000212
 E  R0000213
 E  R0000214
 E  R0000215
 E  R0000216
 E  R0000217
 E  R0000218
 E  R0000219
 E  R0000220
 E  R0000221
 E  R0000222
 E  R0000223
 E  R0000224
 E  R0000225
 E  R0000226
 E  R0000227
 E  R0000228
 E  R0000229
 E  R0000230
 E  R0000231
 E  R0000232
 E  R0000233
 E  R0000234
 E  R0000235
 E  R0000236
 E  R0000237
 E  R0000238
 E  R0000239
 E  R0000240
 E  R0000241
 E  R0000242
 E  R0000243
 E  R0000244
 E  R0000245
 E  R0000246
 E  R0000247
 E  R0000248
 E  R0000249
 E  R0000250
 E  R0000251
 E  R0000252
 E  R0000253
 E  R0000254
 E  R0000255
 E  R0000256
 E  R0000257
 E  R0000258
 E  R0000259
 E  R0000260
 E  R0000261
 E  R0000262
 E  R0000263
 E  R0000264
 E  R0000265
 E  R0000266
 E  R0000267
 E  R0000268
 E  R0000269
 E  R0000270
 E  R0000271
 E  R0000272
 E  R0000273
 E  R0000274
 E  R0000275
 E  R0000276
 E  R0000277
 E  R0000278
 E  R0000279
 E  R0000280
 E  R0000281
 E  R0000282
 E  R0000283
 E  R0000284
 E  R0000285
 E  R0000286
 E  R0000287
 E  R0000288
 E  R0000289
 E  R0000290
 E  R0000291
 E  R0000292
 E  R0000293
 E  R0000294
 E  R0000295
 E  R0000296
 E  R0000297
 E  R0000298
 E  R0000299
 E  R0000300
 E  R0000301
 E  R0000302
 E  R0000303
 E  R0000304
 E  R0000305
 E  R0000306
 E  R0000307
 E  R0000308
 E  R0000309
 E  R0000310
 E  R0000311
 E  R0000312
 E  R0000313
 E  R0000314
 E  R0000315
 E  R0000316
 E  R0000317
 E  R0000318
 E  R0000319
 E  R0000320
 E  R0000321
 E  R0000322
 E  R0000323
 E  R0000324
 E  R0000325
 E  R0000326
 E  R0000327
 E  R0000328
 E  R0000329
 E  R0000330
 E  R0000331
 E  R0000332
 E  R0000333
 E  R0000334
 E  R0000335
 E  R0000336
 E  R0000337
 E  R0000338
 E  R0000339
 E  R0000340
 E  R0000341
 E  R0000342
 E  R0000343
 E  R0000344
 E  R0000345
 E  R0000346
 E  R0000347
 E  R0000348
 E  R0000349
 E  R0000350
 E  R0000351
 E  R0000352
 E  R0000353
 E  R0000354
 E  R0000355
 E  R0000356
 E  R0000357
 E  R0000358
 E  R0000359
 E  R0000360
 E  R0000361
 E  R0000362
 E  R0000363
 E  R0000364
 E  R0000365
 E  R0000366
 E  R0000367
 E  R0000368
 E  R0000369
 E  R0000370
 E  R0000371
 E  R0000372
 E  R0000373
 E  R0000374
 E  R0000375
 E  R0000376
 E  R0000377
 E  R0000378
 E  R0000379
 E  R0000380
 E  R0000381
 E  R0000382
 E  R0000383
 E  R0000384
 E  R0000385
 E  R0000386
 E  R0000387
 E  R0000388
 E  R0000389
 E  R0000390
 E  R0000391
 E  R0000392
 E  R0000393
 E  R0000394
 E  R0000395
 E  R0000396
 E  R0000397
 E  R0000398
 E  R0000399
 E  R0000400
 E  R0000401
 E  R0000402
 E  R0000403
 E  R0000404
 E  R0000405
 E  R0000406
 E  R0000407
 E  R0000408
 E  R0000409
 E  R0000410
 E  R0000411
 E  R0000412
 E  R0000413
 E  R0000414
 E  R0000415
 E  R0000416
 E  R0000417
 E  R0000418
 E  R0000419
 E  R0000420
 E  R0000421
 E  R0000422
 E  R0000423
 E  R0000424
 E  R0000425
 E  R0000426
 E  R0000427
 E  R0000428
 E  R0000429
 E  R0000430
 E  R0000431
 E  R0000432
 E  R0000433
 E  R0000434
 E  R0000435
 E  R0000436
 E  R0000437
 E  R0000438
 E  R0000439
 E  R0000440
 E  R0000441
 E  R0000442
 E  R0000443
 E  R0000444
 E  R0000445
 E  R0000446
 E  R0000447
 E  R0000448
 E  R0000449
 E  R0000450
 E  R0000451
 E  R0000452
 E  R0000453
 E  R0000454
 E  R0000455
 E  R0000456
 E  R0000457
 E  R0000458
 E  R0000459
 E  R0000460
 E  R0000461
 E  R0000462
 E  R0000463
 E  R0000464
 E  R0000465
 E  R0000466
 E  R0000467
 E  R0000468
 E  R0000469
 E  R0000470
 E  R0000471
 E  R0000472
 E  R0000473
 E  R0000474
 E  R0000475
 E  R0000476
 E  R0000477
 E  R0000478
 E  R0000479
 E  R0000480
 E  R0000481
 E  R0000482
 E  R0000483
 E  R0000484
 E  R0000485
 E  R0000486
 E  R0000487
 E  R0000488
 E  R0000489
 E  R0000490
 E  R0000491
 E  R0000492
 E  R0000493
 E  R0000494
 E  R0000495
 E  R0000496
 E  R0000497
 E  R0000498
 E  R0000499
 E  R0000500
 E  R0000501
 E  R0000502
 E  R0000503
 E  R0000504
 E  R0000505
 E  R0000506
 E  R0000507
 E  R0000508
 E  R0000509
 E  R0000510
 E  R0000511
 E  R0000512
 E  R0000513
 E  R0000514
 E  R0000515
 E  R0000516
 E  R0000517
 E  R0000518
 E  R0000519
 E  R0000520
 E  R0000521
 E  R0000522
 E  R0000523
 E  R0000524
 E  R0000525
 E  R0000526
 E  R0000527
 E  R0000528
 E  R0000529
 E  R0000530
 E  R0000531
 E  R0000532
 E  R0000533
 E  R0000534
 E  R0000535
 E  R0000536
 E  R0000537
 E  R0000538
 E  R0000539
 E  R0000540
 E  R0000541
 E  R0000542
 E  R0000543
 E  R0000544
 E  R0000545
 E  R0000546
 E  R0000547
 E  R0000548
 E  R0000549
 E  R0000550
 E  R0000551
 E  R0000552
 E  R0000553
 E  R0000554
 E  R0000555
 E  R0000556
 E  R0000557
 E  R0000558
 E  R0000559
 E  R0000560
 E  R0000561
 E  R0000562
 E  R0000563
 E  R0000564
 E  R0000565
 E  R0000566
 E  R0000567
 E  R0000568
 E  R0000569
 E  R0000570
 E  R0000571
 E  R0000572
 E  R0000573
 E  R0000574
 E  R0000575
 E  R0000576
 E  R0000577
 E  R0000578
 E  R0000579
 E  R0000580
 E  R0000581
 E  R0000582
 E  R0000583
 E  R0000584
 E  R0000585
 E  R0000586
 E  R0000587
 E  R0000588
 E  R0000589
 E  R0000590
 E  R0000591
 E  R0000592
 E  R0000593
 E  R0000594
 E  R0000595
 E  R0000596
 E  R0000597
 E  R0000598
 E  R0000599
 E  R0000600
 E  R0000601
 E  R0000602
 E  R0000603
 E  R0000604
 E  R0000605
 E  R0000606
 E  R0000607
 E  R0000608
 E  R0000609
 E  R0000610
 E  R0000611
 E  R0000612
 E  R0000613
 E  R0000614
 E  R0000615
 E  R0000616
 E  R0000617
 E  R0000618
 E  R0000619
 E  R0000620
 E  R0000621
 E  R0000622
 E  R0000623
 E  R0000624
 E  R0000625
 E  R0000626
 E  R0000627
 E  R0000628
 E  R0000629
 E  R0000630
 E  R0000631
 E  R0000632
 E  R0000633
 E  R0000634
 E  R0000635
 E  R0000636
 E  R0000637
 E  R0000638
 E  R0000639
 E  R0000640
 E  R0000641
 E  R0000642
 E  R0000643
 E  R0000644
 E  R0000645
 E  R0000646
 E  R0000647
 E  R0000648
 E  R0000649
 E  R0000650
 E  R0000651
 E  R0000652
 E  R0000653
 E  R0000654
 E  R0000655
 E  R0000656
 E  R0000657
 E  R0000658
 E  R0000659
 E  R0000660
 E  R0000661
 E  R0000662
 E  R0000663
 E  R0000664
 E  R0000665
 E  R0000666
 E  R0000667
 E  R0000668
 E  R0000669
 E  R0000670
 E  R0000671
 E  R0000672
 E  R0000673
 E  R0000674
 E  R0000675
 E  R0000676
 E  R0000677
 E  R0000678
 E  R0000679
 E  R0000680
 E  R0000681
 E  R0000682
 E  R0000683
 E  R0000684
 E  R0000685
 E  R0000686
 E  R0000687
 E  R0000688
 E  R0000689
 E  R0000690
 E  R0000691
 E  R0000692
 E  R0000693
 E  R0000694
 E  R0000695
 E  R0000696
 E  R0000697
 E  R0000698
 E  R0000699
 E  R0000700
 E  R0000701
 E  R0000702
 E  R0000703
 E  R0000704
 E  R0000705
 E  R0000706
 E  R0000707
 E  R0000708
 E  R0000709
 E  R0000710
 E  R0000711
 E  R0000712
 E  R0000713
 E  R0000714
 E  R0000715
 E  R0000716
 E  R0000717
 E  R0000718
 E  R0000719
 E  R0000720
 E  R0000721
 E  R0000722
 E  R0000723
 E  R0000724
 E  R0000725
 E  R0000726
 E  R0000727
 E  R0000728
 E  R0000729
 E  R0000730
 E  R0000731
 E  R0000732
 E  R0000733
 E  R0000734
 E  R0000735
 E  R0000736
 E  R0000737
 E  R0000738
 E  R0000739
 E  R0000740
 E  R0000741
 E  R0000742
 E  R0000743
 E  R0000744
 E  R0000745
 E  R0000746
 E  R0000747
 E  R0000748
 E  R0000749
 E  R0000750
 E  R0000751
 E  R0000752
 E  R0000753
 E  R0000754
 E  R0000755
 E  R0000756
 E  R0000757
 E  R0000758
 E  R0000759
 E  R0000760
 E  R0000761
 E  R0000762
 E  R0000763
 E  R0000764
 E  R0000765
 E  R0000766
 E  R0000767
 E  R0000768
 E  R0000769
 E  R0000770
 E  R0000771
 E  R0000772
 E  R0000773
 E  R0000774
 E  R0000775
 E  R0000776
 E  R0000777
 E  R0000778
 E  R0000779
 E  R0000780
 E  R0000781
 E  R0000782
 E  R0000783
 E  R0000784
 E  R0000785
 E  R0000786
 E  R0000787
 E  R0000788
 E  R0000789
 E  R0000790
 E  R0000791
 E  R0000792
 E  R0000793
 E  R0000794
 E  R0000795
 E  R0000796
 E  R0000797
 E  R0000798
 E  R0000799
 E  R0000800
 E  R0000801
 E  R0000802
 E  R0000803
 E  R0000804
 E  R0000805
 E  R0000806
 E  R0000807
 E  R0000808
 E  R0000809
 E  R0000810
 E  R0000811
 E  R0000812
 E  R0000813
 E  R0000814
 E  R0000815
 E  R0000816
 E  R0000817
 E  R0000818
 E  R0000819
 E  R0000820
 E  R0000821
 E  R0000822
 E  R0000823
 E  R0000824
 E  R0000825
 E  R0000826
 E  R0000827
 E  R0000828
 E  R0000829
 E  R0000830
 E  R0000831
 E  R0000832
 E  R0000833
 E  R0000834
 E  R0000835
 E  R0000836
 E  R0000837
 E  R0000838
 E  R0000839
 E  R0000840
 E  R0000841
 E  R0000842
 E  R0000843
 E  R0000844
 E  R0000845
 E  R0000846
 E  R0000847
 E  R0000848
 E  R0000849
 E  R0000850
 E  R0000851
 E  R0000852
 E  R0000853
 E  R0000854
 E  R0000855
 E  R0000856
 E  R0000857
 E  R0000858
 E  R0000859
 E  R0000860
 E  R0000861
 E  R0000862
 E  R0000863
 E  R0000864
 E  R0000865
 E  R0000866
 E  R0000867
 E  R0000868
 E  R0000869
 E  R0000870
 E  R0000871
 E  R0000872
 E  R0000873
 E  R0000874
 E  R0000875
 E  R0000876
 E  R0000877
 E  R0000878
 E  R0000879
 E  R0000880
 E  R0000881
 E  R0000882
 E  R0000883
 E  R0000884
 E  R0000885
 E  R0000886
 E  R0000887
 E  R0000888
 E  R0000889
 E  R0000890
 E  R0000891
 E  R0000892
 E  R0000893
 E  R0000894
 E  R0000895
 E  R0000896
 E  R0000897
 E  R0000898
 E  R0000899
 E  R0000900
 E  R0000901
 E  R0000902
 E  R0000903
 E  R0000904
 E  R0000905
 E  R0000906
 E  R0000907
 E  R0000908
 E  R0000909
 E  R0000910
 E  R0000911
 E  R0000912
 E  R0000913
 E  R0000914
 E  R0000915
 E  R0000916
 E  R0000917
 E  R0000918
 E  R0000919
 E  R0000920
 E  R0000921
 E  R0000922
 E  R0000923
 E  R0000924
 E  R0000925
 E  R0000926
 E  R0000927
 E  R0000928
 E  R0000929
 E  R0000930
 E  R0000931
 E  R0000932
 E  R0000933
 E  R0000934
 E  R0000935
 E  R0000936
 E  R0000937
 E  R0000938
 E  R0000939
 E  R0000940
 E  R0000941
 E  R0000942
 E  R0000943
 E  R0000944
 E  R0000945
 E  R0000946
 E  R0000947
 E  R0000948
 E  R0000949
 E  R0000950
 E  R0000951
 E  R0000952
 E  R0000953
 E  R0000954
 E  R0000955
 E  R0000956
 E  R0000957
 E  R0000958
 E  R0000959
 E  R0000960
 E  R0000961
 E  R0000962
 E  R0000963
 E  R0000964
 E  R0000965
 E  R0000966
 E  R0000967
 E  R0000968
 E  R0000969
 E  R0000970
 E  R0000971
 E  R0000972
 E  R0000973
 E  R0000974
 E  R0000975
 E  R0000976
 E  R0000977
 E  R0000978
 E  R0000979
 E  R0000980
 E  R0000981
 E  R0000982
 E  R0000983
 E  R0000984
 E  R0000985
 E  R0000986
 E  R0000987
 E  R0000988
 E  R0000989
 E  R0000990
 E  R0000991
 E  R0000992
 E  R0000993
 E  R0000994
 E  R0000995
 E  R0000996
 E  R0000997
 E  R0000998
 E  R0000999
 E  R0001000
 E  R0001001
 E  R0001002
 E  R0001003
 E  R0001004
 E  R0001005
 E  R0001006
 E  R0001007
 E  R0001008
 E  R0001009
 E  R0001010
 E  R0001011
 E  R0001012
 E  R0001013
 E  R0001014
 E  R0001015
 E  R0001016
 E  R0001017
 E  R0001018
 E  R0001019
 E  R0001020
 E  R0001021
 E  R0001022
 E  R0001023
 E  R0001024
 E  R0001025
 E  R0001026
 E  R0001027
 E  R0001028
 E  R0001029
 E  R0001030
 E  R0001031
 E  R0001032
 E  R0001033
 E  R0001034
 E  R0001035
 E  R0001036
 E  R0001037
 E  R0001038
 E  R0001039
 E  R0001040
 E  R0001041
 E  R0001042
 E  R0001043
 E  R0001044
 E  R0001045
 E  R0001046
 E  R0001047
 E  R0001048
 E  R0001049
 E  R0001050
 E  R0001051
 E  R0001052
 E  R0001053
 E  R0001054
 E  R0001055
 E  R0001056
 E  R0001057
 E  R0001058
 E  R0001059
 E  R0001060
 E  R0001061
 E  R0001062
 E  R0001063
 E  R0001064
 E  R0001065
 E  R0001066
 E  R0001067
 E  R0001068
 E  R0001069
 E  R0001070
 E  R0001071
 E  R0001072
 E  R0001073
 E  R0001074
 E  R0001075
 E  R0001076
 E  R0001077
 E  R0001078
 E  R0001079
 E  R0001080
 E  R0001081
 E  R0001082
 E  R0001083
 E  R0001084
 E  R0001085
 E  R0001086
 E  R0001087
 E  R0001088
 E  R0001089
 E  R0001090
 E  R0001091
 E  R0001092
 E  R0001093
 E  R0001094
 E  R0001095
 E  R0001096
 E  R0001097
 E  R0001098
 E  R0001099
 E  R0001100
 E  R0001101
 E  R0001102
 E  R0001103
 E  R0001104
 E  R0001105
 E  R0001106
 E  R0001107
 E  R0001108
 E  R0001109
 E  R0001110
 E  R0001111
 E  R0001112
 E  R0001113
 E  R0001114
 E  R0001115
 E  R0001116
 E  R0001117
 E  R0001118
 E  R0001119
 E  R0001120
 E  R0001121
 E  R0001122
 E  R0001123
 E  R0001124
 E  R0001125
 E  R0001126
 E  R0001127
 E  R0001128
 E  R0001129
 E  R0001130
 E  R0001131
 E  R0001132
 E  R0001133
 E  R0001134
 E  R0001135
 E  R0001136
 E  R0001137
 E  R0001138
 E  R0001139
 E  R0001140
 E  R0001141
 E  R0001142
 E  R0001143
 E  R0001144
 E  R0001145
 E  R0001146
 E  R0001147
 E  R0001148
 E  R0001149
 E  R0001150
 E  R0001151
 E  R0001152
 E  R0001153
 E  R0001154
 E  R0001155
 E  R0001156
 E  R0001157
 E  R0001158
 E  R0001159
 E  R0001160
 E  R0001161
 E  R0001162
 E  R0001163
 E  R0001164
 E  R0001165
 E  R0001166
 E  R0001167
 E  R0001168
 E  R0001169
 E  R0001170
 E  R0001171
 E  R0001172
 E  R0001173
 E  R0001174
 E  R0001175
 E  R0001176
 E  R0001177
 E  R0001178
 E  R0001179
 E  R0001180
 E  R0001181
 E  R0001182
 E  R0001183
 E  R0001184
 E  R0001185
 E  R0001186
 E  R0001187
 E  R0001188
 E  R0001189
 E  R0001190
 E  R0001191
 E  R0001192
 E  R0001193
 E  R0001194
 E  R0001195
 E  R0001196
 E  R0001197
 E  R0001198
 E  R0001199
 E  R0001200
 E  R0001201
 E  R0001202
 E  R0001203
 E  R0001204
 E  R0001205
 E  R0001206
 E  R0001207
 E  R0001208
 E  R0001209
 E  R0001210
 E  R0001211
 E  R0001212
 E  R0001213
 E  R0001214
 E  R0001215
 E  R0001216
 E  R0001217
 E  R0001218
 E  R0001219
 E  R0001220
 E  R0001221
 E  R0001222
 E  R0001223
 E  R0001224
 E  R0001225
 E  R0001226
 E  R0001227
 E  R0001228
 E  R0001229
 E  R0001230
 E  R0001231
 E  R0001232
 E  R0001233
 E  R0001234
 E  R0001235
 E  R0001236
 E  R0001237
 E  R0001238
 E  R0001239
 E  R0001240
 E  R0001241
 E  R0001242
 E  R0001243
 E  R0001244
 E  R0001245
 E  R0001246
 E  R0001247
 E  R0001248
 E  R0001249
 E  R0001250
 E  R0001251
 E  R0001252
 E  R0001253
 E  R0001254
 E  R0001255
 E  R0001256
 E  R0001257
 E  R0001258
 E  R0001259
 E  R0001260
 E  R0001261
 E  R0001262
 E  R0001263
 E  R0001264
 E  R0001265
 E  R0001266
 E  R0001267
 E  R0001268
 E  R0001269
 E  R0001270
 E  R0001271
 E  R0001272
 E  R0001273
 E  R0001274
 E  R0001275
 E  R0001276
 E  R0001277
 E  R0001278
 E  R0001279
 E  R0001280
 E  R0001281
 E  R0001282
 E  R0001283
 E  R0001284
 E  R0001285
 E  R0001286
 E  R0001287
 E  R0001288
 E  R0001289
 E  R0001290
 E  R0001291
 E  R0001292
 E  R0001293
 E  R0001294
 E  R0001295
 E  R0001296
 E  R0001297
 E  R0001298
 E  R0001299
 E  R0001300
 E  R0001301
 E  R0001302
 E  R0001303
 E  R0001304
 E  R0001305
 E  R0001306
 E  R0001307
 E  R0001308
 E  R0001309
 E  R0001310
 E  R0001311
 E  R0001312
 E  R0001313
 E  R0001314
 E  R0001315
 E  R0001316
 E  R0001317
 E  R0001318
 E  R0001319
 E  R0001320
 E  R0001321
 E  R0001322
 E  R0001323
 E  R0001324
 E  R0001325
 E  R0001326
 E  R0001327
 E  R0001328
 E  R0001329
 E  R0001330
 E  R0001331
 E  R0001332
 E  R0001333
 E  R0001334
 E  R0001335
 E  R0001336
 E  R0001337
 E  R0001338
 E  R0001339
 E  R0001340
 E  R0001341
 E  R0001342
 E  R0001343
 E  R0001344
 E  R0001345
 E  R0001346
 E  R0001347
 E  R0001348
 E  R0001349
 E  R0001350
 E  R0001351
 E  R0001352
 E  R0001353
 E  R0001354
 E  R0001355
 E  R0001356
 E  R0001357
 E  R0001358
 E  R0001359
 E  R0001360
 E  R0001361
 E  R0001362
 E  R0001363
 E  R0001364
 E  R0001365
 E  R0001366
 E  R0001367
 E  R0001368
 E  R0001369
 E  R0001370
 E  R0001371
 E  R0001372
 E  R0001373
 E  R0001374
 E  R0001375
 E  R0001376
 E  R0001377
 E  R0001378
 E  R0001379
 E  R0001380
 E  R0001381
 E  R0001382
 E  R0001383
 E  R0001384
 E  R0001385
 E  R0001386
 E  R0001387
 E  R0001388
 E  R0001389
 E  R0001390
 E  R0001391
 E  R0001392
 E  R0001393
 E  R0001394
 E  R0001395
 E  R0001396
 E  R0001397
 E  R0001398
 E  R0001399
 E  R0001400
 E  R0001401
 E  R0001402
 E  R0001403
 E  R0001404
 E  R0001405
 E  R0001406
 E  R0001407
 E  R0001408
 E  R0001409
 E  R0001410
 E  R0001411
 E  R0001412
 E  R0001413
 E  R0001414
 E  R0001415
 E  R0001416
 E  R0001417
 E  R0001418
 E  R0001419
 E  R0001420
 E  R0001421
 E  R0001422
 E  R0001423
 E  R0001424
 E  R0001425
 E  R0001426
 E  R0001427
 E  R0001428
 E  R0001429
 E  R0001430
 E  R0001431
 E  R0001432
 E  R0001433
 E  R0001434
 E  R0001435
 E  R0001436
 E  R0001437
 E  R0001438
 E  R0001439
 E  R0001440
 E  R0001441
 E  R0001442
 E  R0001443
 E  R0001444
 E  R0001445
 E  R0001446
 E  R0001447
 E  R0001448
 E  R0001449
 E  R0001450
 E  R0001451
 E  R0001452
 E  R0001453
 E  R0001454
 E  R0001455
 E  R0001456
 E  R0001457
 E  R0001458
 E  R0001459
 E  R0001460
 E  R0001461
 E  R0001462
 E  R0001463
 E  R0001464
 E  R0001465
 E  R0001466
 E  R0001467
 E  R0001468
 E  R0001469
 E  R0001470
 E  R0001471
 E  R0001472
 E  R0001473
 E  R0001474
 E  R0001475
 E  R0001476
 E  R0001477
 E  R0001478
 E  R0001479
 E  R0001480
 E  R0001481
 E  R0001482
 E  R0001483
 E  R0001484
 E  R0001485
 E  R0001486
 E  R0001487
 E  R0001488
 E  R0001489
 E  R0001490
 E  R0001491
 E  R0001492
 E  R0001493
 E  R0001494
 E  R0001495
 E  R0001496
 E  R0001497
 E  R0001498
 E  R0001499
 E  R0001500
 E  R0001501
 E  R0001502
 E  R0001503
 E  R0001504
 E  R0001505
 E  R0001506
 E  R0001507
 E  R0001508
 E  R0001509
 E  R0001510
 E  R0001511
 E  R0001512
 E  R0001513
 E  R0001514
 E  R0001515
 E  R0001516
 E  R0001517
 E  R0001518
 E  R0001519
 E  R0001520
 E  R0001521
 E  R0001522
 E  R0001523
 E  R0001524
 E  R0001525
 E  R0001526
 E  R0001527
 E  R0001528
 E  R0001529
 E  R0001530
 E  R0001531
 E  R0001532
 E  R0001533
 E  R0001534
 E  R0001535
 E  R0001536
 E  R0001537
 E  R0001538
 E  R0001539
 E  R0001540
 E  R0001541
 E  R0001542
 E  R0001543
 E  R0001544
 E  R0001545
 E  R0001546
 E  R0001547
 E  R0001548
 E  R0001549
 E  R0001550
 E  R0001551
 E  R0001552
 E  R0001553
 E  R0001554
 E  R0001555
 E  R0001556
 E  R0001557
 E  R0001558
 E  R0001559
 E  R0001560
 E  R0001561
 E  R0001562
 E  R0001563
 E  R0001564
 E  R0001565
 E  R0001566
 E  R0001567
 E  R0001568
 E  R0001569
 E  R0001570
 E  R0001571
 E  R0001572
 E  R0001573
 E  R0001574
 E  R0001575
 E  R0001576
 E  R0001577
 E  R0001578
 E  R0001579
 E  R0001580
 E  R0001581
 E  R0001582
 E  R0001583
 E  R0001584
 E  R0001585
 E  R0001586
 E  R0001587
 E  R0001588
 E  R0001589
 E  R0001590
 E  R0001591
 E  R0001592
 E  R0001593
 E  R0001594
 E  R0001595
 E  R0001596
 E  R0001597
 E  R0001598
 E  R0001599
 E  R0001600
 E  R0001601
 E  R0001602
 E  R0001603
 E  R0001604
 E  R0001605
 E  R0001606
 E  R0001607
 E  R0001608
 E  R0001609
 E  R0001610
 E  R0001611
 E  R0001612
 E  R0001613
 E  R0001614
 E  R0001615
 E  R0001616
 E  R0001617
 E  R0001618
 E  R0001619
 E  R0001620
 E  R0001621
 E  R0001622
 E  R0001623
 E  R0001624
 E  R0001625
 E  R0001626
 E  R0001627
 E  R0001628
 E  R0001629
 E  R0001630
 E  R0001631
 E  R0001632
 E  R0001633
 E  R0001634
 E  R0001635
 E  R0001636
 E  R0001637
 E  R0001638
 E  R0001639
 E  R0001640
 E  R0001641
 E  R0001642
 E  R0001643
 E  R0001644
 E  R0001645
 E  R0001646
 E  R0001647
 E  R0001648
 E  R0001649
 E  R0001650
 E  R0001651
 E  R0001652
 E  R0001653
 E  R0001654
 E  R0001655
 E  R0001656
 E  R0001657
 E  R0001658
 E  R0001659
 E  R0001660
 E  R0001661
 E  R0001662
 E  R0001663
 E  R0001664
 E  R0001665
 E  R0001666
 E  R0001667
 E  R0001668
 E  R0001669
 E  R0001670
 E  R0001671
 E  R0001672
 E  R0001673
 E  R0001674
 E  R0001675
 E  R0001676
 E  R0001677
 E  R0001678
 E  R0001679
 E  R0001680
 E  R0001681
 E  R0001682
 E  R0001683
 E  R0001684
 E  R0001685
 E  R0001686
 E  R0001687
 E  R0001688
 E  R0001689
 E  R0001690
 E  R0001691
 E  R0001692
 E  R0001693
COLUMNS
    C0000000  R0000229  -1.0
    C0000000  R0000230  1.0
    C0000000  R0000261  1.0
    C0000000  R0000262  -1.0
    C0000000  R0000501  1.0
    C0000000  R0000732  -1.0
    C0000000  R0000733  1.0
    C0000001  R0000229  -1.0
    C0000001  R0000230  1.0
    C0000001  R0000261  1.0
    C0000001  R0000262  -1.0
    C0000001  R0000501  1.0
    C0000001  R0000732  -1.0
    C0000001  R0000733  1.0
    C0000002  R0000224  -1.0
    C0000002  R0000530  1.0
    C0000002  R0000697  1.0
    C0000003  R0000379  -1.0
    C0000003  R0000382  1.0
    C0000003  R0000697  1.0
    C0000004  R0000222  -1.0
    C0000004  R0000520  1.0
    C0000004  R0000697  1.0
    C0000005  R0000083  1.0
    C0000005  R0000471  -1.0
    C0000005  R0000563  1.0
    C0000005  R0000735  -1.0
    C0000006  R0000082  1.0
    C0000006  R0000091  -1.0
    C0000006  R0000574  -1.0
    C0000006  R0000623  1.0
    C0000007  R0000082  1.0
    C0000007  R0000561  1.0
    C0000007  R0000574  -1.0
    C0000007  R0000734  -1.0
    C0000008  R0000082  1.0
    C0000008  R0000091  -1.0
    C0000008  R0000574  -1.0
    C0000008  R0000623  1.0
    C0000009  R0000154  1.0
    C0000009  R0000310  -1.0
    C0000009  R0000574  1.0
    C0000009  R0000577  -1.0
    C0000010  R0000213  -1.0
    C0000010  R0000229  1.0
    C0000010  R0000261  -1.0
    C0000010  R0000317  -1.0
    C0000010  R0000643  1.0
    C0000010  R0000732  1.0
    C0000011  R0000204  1.0
    C0000011  R0000213  -1.0
    C0000011  R0000320  1.0
    C0000012  R0000313  -1.0
    C0000012  R0000542  1.0
    C0000013  R0000687  1.0
    C0000013  R0000689  -1.0
    C0000013  R0000959  1.0
    C0000013  R0000960  -1.0
    C0000014  R0000204  -1.0
    C0000014  R0000213  1.0
    C0000014  R0000252  1.0
    C0000014  R0000261  -1.0
    C0000014  R0000320  -1.0
    C0000014  R0000794  1.0
    C0000015  R0000204  -1.0
    C0000015  R0000213  1.0
    C0000015  R0000252  1.0
    C0000015  R0000261  -1.0
    C0000015  R0000320  -1.0
    C0000015  R0000794  1.0
    C0000016  R0000031  -1.0
    C0000016  R0000032  1.0
    C0000016  R0000229  1.0
    C0000016  R0000261  -1.0
    C0000016  R0000561  -1.0
    C0000016  R0000732  1.0
    C0000017  R0000460  1.0
    C0000017  R0000494  -1.0
    C0000017  R0000525  -1.0
    C0000017  R0000561  -1.0
    C0000017  R0000684  1.0
    C0000017  R0000732  1.0
    C0000018  R0000032  -1.0
    C0000018  R0000033  1.0
    C0000018  R0000452  1.0
    C0000019  R0000252  1.0
    C0000019  R0000452  1.0
    C0000019  R0000684  -1.0
    C0000020  R0000033  -1.0
    C0000020  R0000034  1.0
    C0000020  R0000043  -1.0
    C0000020  R0000872  1.0
    C0000021  R0000034  -1.0
    C0000021  R0000525  1.0
    C0000022  R0000033  -1.0
    C0000022  R0000034  1.0
    C0000022  R0000043  -1.0
    C0000022  R0000872  1.0
    C0000023  R0000034  -1.0
    C0000023  R0000525  1.0
    C0000024  R0000031  -1.0
    C0000024  R0000251  1.0
    C0000024  R0000317  1.0
    C0000025  R0000174  1.0
    C0000025  R0000176  -1.0
    C0000025  R0000690  -1.0
    C0000025  R0000692  1.0
    C0000026  R0000043  1.0
    C0000026  R0000229  1.0
    C0000026  R0000261  -1.0
    C0000026  R0000447  -1.0
    C0000026  R0000732  1.0
    C0000026  R0000872  -1.0
    C0000027  R0000043  1.0
    C0000027  R0000174  -1.0
    C0000028  R0000190  -1.0
    C0000028  R0000193  1.0
    C0000028  R0000574  1.0
    C0000028  R0000577  -1.0
    C0000028  R0000794  1.0
    C0000029  R0000193  -1.0
    C0000029  R0000194  1.0
    C0000029  R0000229  1.0
    C0000029  R0000261  -1.0
    C0000029  R0000482  -1.0
    C0000029  R0000732  1.0
    C0000030  R0000049  -1.0
    C0000030  R0000229  1.0
    C0000030  R0000251  1.0
    C0000030  R0000261  -1.0
    C0000030  R0000732  1.0
    C0000031  R0000049  1.0
    C0000031  R0000192  -1.0
    C0000031  R0000229  1.0
    C0000031  R0000261  -1.0
    C0000031  R0000574  1.0
    C0000031  R0000577  -1.0
    C0000031  R0000732  1.0
    C0000032  R0000043  -1.0
    C0000032  R0000192  1.0
    C0000032  R0000194  -1.0
    C0000032  R0000872  1.0
    C0000033  R0000202  1.0
    C0000033  R0000431  -1.0
    C0000033  R0000686  -1.0
    C0000033  R0000688  1.0
    C0000034  R0000202  1.0
    C0000034  R0000431  -1.0
    C0000034  R0000686  -1.0
    C0000034  R0000688  1.0
    C0000035  R0000203  1.0
    C0000035  R0000434  -1.0
    C0000035  R0000687  -1.0
    C0000035  R0000689  1.0
    C0000036  R0000202  1.0
    C0000036  R0000431  -1.0
    C0000036  R0000686  -1.0
    C0000036  R0000688  1.0
    C0000037  R0000202  1.0
    C0000037  R0000431  -1.0
    C0000037  R0000686  -1.0
    C0000037  R0000688  1.0
    C0000038  R0000229  2.0
    C0000038  R0000252  -1.0
    C0000038  R0000261  -1.0
    C0000039  R0000229  1.0
    C0000039  R0000252  -1.0
    C0000039  R0000460  1.0
    C0000039  R0000494  -1.0
    C0000040  R0000229  1.0
    C0000040  R0000252  -1.0
    C0000040  R0000522  1.0
    C0000040  R0000546  -1.0
    C0000041  R0000230  2.0
    C0000041  R0000253  -1.0
    C0000041  R0000262  -1.0
    C0000042  R0000230  1.0
    C0000042  R0000253  -1.0
    C0000042  R0000461  1.0
    C0000042  R0000495  -1.0
    C0000043  R0000230  1.0
    C0000043  R0000253  -1.0
    C0000043  R0000523  1.0
    C0000043  R0000547  -1.0
    C0000044  R0000204  1.0
    C0000044  R0000215  -1.0
    C0000044  R0000500  -1.0
    C0000045  R0000471  1.0
    C0000045  R0000501  1.0
    C0000045  R0000574  -1.0
    C0000046  R0000501  1.0
    C0000046  R0000561  -1.0
    C0000046  R0000563  1.0
    C0000047  R0000474  -1.0
    C0000047  R0000574  1.0
    C0000048  R0000500  -1.0
    C0000048  R0000623  1.0
    C0000048  R0000958  -1.0
    C0000049  R0000500  -1.0
    C0000049  R0000626  1.0
    C0000049  R0000975  -1.0
    C0000050  R0000500  -1.0
    C0000050  R0000612  1.0
    C0000050  R0000839  -1.0
    C0000051  R0000500  -1.0
    C0000051  R0000615  1.0
    C0000051  R0000882  -1.0
    C0000052  R0000236  -1.0
    C0000052  R0000500  -1.0
    C0000052  R0000553  1.0
    C0000053  R0000258  -1.0
    C0000053  R0000500  -1.0
    C0000053  R0000558  1.0
    C0000054  R0000468  -1.0
    C0000054  R0000500  -1.0
    C0000054  R0000577  1.0
    C0000055  R0000500  -1.0
    C0000055  R0000513  -1.0
    C0000055  R0000582  1.0
    C0000056  R0000500  -1.0
    C0000056  R0000524  -1.0
    C0000056  R0000587  1.0
    C0000057  R0000500  -1.0
    C0000057  R0000592  1.0
    C0000057  R0000631  -1.0
    C0000058  R0000500  -1.0
    C0000058  R0000600  1.0
    C0000058  R0000659  -1.0
    C0000059  R0000500  -1.0
    C0000059  R0000605  1.0
    C0000059  R0000755  -1.0
    C0000060  R0000298  1.0
    C0000060  R0000300  -1.0
    C0000061  R0000474  -1.0
    C0000061  R0000574  1.0
    C0000062  R0000259  -1.0
    C0000062  R0000500  -1.0
    C0000062  R0000561  1.0
    C0000063  R0000500  -1.0
    C0000063  R0000612  1.0
    C0000063  R0000839  -1.0
    C0000064  R0000252  1.0
    C0000064  R0000261  -1.0
    C0000064  R0000553  -1.0
    C0000064  R0000555  1.0
    C0000064  R0000794  1.0
    C0000064  R0000929  -1.0
    C0000065  R0000202  -1.0
    C0000065  R0000204  1.0
    C0000065  R0000686  -1.0
    C0000065  R0000688  1.0
    C0000066  R0000202  -1.0
    C0000066  R0000204  1.0
    C0000066  R0000686  -1.0
    C0000066  R0000688  1.0
    C0000067  R0000203  -1.0
    C0000067  R0000205  1.0
    C0000067  R0000687  -1.0
    C0000067  R0000689  1.0
    C0000068  R0000203  -1.0
    C0000068  R0000205  1.0
    C0000068  R0000691  -1.0
    C0000068  R0000693  1.0
    C0000069  R0000203  -1.0
    C0000069  R0000205  1.0
    C0000069  R0000691  -1.0
    C0000069  R0000693  1.0
    C0000070  R0000026  -1.0
    C0000070  R0000027  1.0
    C0000070  R0000687  -1.0
    C0000070  R0000689  1.0
    C0000071  R0000202  -1.0
    C0000071  R0000204  1.0
    C0000071  R0000690  -1.0
    C0000071  R0000692  1.0
    C0000072  R0000257  -1.0
    C0000072  R0000500  -1.0
    C0000072  R0000556  1.0
    C0000073  R0000252  -1.0
    C0000073  R0000525  1.0
    C0000073  R0000697  1.0
    C0000074  R0000222  1.0
    C0000074  R0000252  -1.0
    C0000074  R0000355  1.0
    C0000075  R0000162  -1.0
    C0000075  R0000163  1.0
    C0000075  R0000697  1.0
    C0000076  R0000084  -1.0
    C0000076  R0000697  1.0
    C0000076  R0000753  1.0
    C0000077  R0000526  -1.0
    C0000077  R0000527  1.0
    C0000077  R0000697  1.0
    C0000078  R0000229  -1.0
    C0000078  R0000494  -1.0
    C0000078  R0000732  1.0
    C0000078  R0000746  1.0
    C0000079  R0000460  -1.0
    C0000079  R0000494  -1.0
    C0000079  R0000732  1.0
    C0000079  R0000747  1.0
    C0000080  R0000227  1.0
    C0000080  R0000229  -1.0
    C0000080  R0000732  1.0
    C0000080  R0000863  -1.0
    C0000081  R0000229  -1.0
    C0000081  R0000261  -1.0
    C0000081  R0000732  1.0
    C0000081  R0000746  1.0
    C0000082  R0000190  -1.0
    C0000082  R0000222  -1.0
    C0000082  R0000252  1.0
    C0000082  R0000794  1.0
    C0000083  R0000190  -1.0
    C0000083  R0000222  -1.0
    C0000083  R0000252  1.0
    C0000083  R0000794  1.0
    C0000084  R0000332  1.0
    C0000084  R0000333  -1.0
    C0000084  R0000686  -1.0
    C0000084  R0000688  1.0
    C0000085  R0000332  1.0
    C0000085  R0000333  -1.0
    C0000085  R0000690  -1.0
    C0000085  R0000692  1.0
    C0000086  R0000220  -1.0
    C0000086  R0000320  1.0
    C0000086  R0000428  -1.0
    C0000086  R0000429  1.0
    C0000087  R0000220  -1.0
    C0000087  R0000320  1.0
    C0000087  R0000428  -1.0
    C0000087  R0000429  1.0
    C0000088  R0000252  1.0
    C0000088  R0000261  -1.0
    C0000088  R0000561  -1.0
    C0000088  R0000566  -1.0
    C0000088  R0000668  1.0
    C0000088  R0000794  1.0
    C0000089  R0000296  -1.0
    C0000089  R0000566  1.0
    C0000089  R0000603  -1.0
    C0000089  R0000732  1.0
    C0000090  R0000452  1.0
    C0000090  R0000556  1.0
    C0000090  R0000668  -1.0
    C0000091  R0000230  1.0
    C0000091  R0000262  -1.0
    C0000091  R0000671  1.0
    C0000091  R0000673  -1.0
    C0000092  R0000671  -1.0
    C0000092  R0000672  1.0
    C0000092  R0000691  1.0
    C0000092  R0000693  -1.0
    C0000092  R0000733  1.0
    C0000093  R0000083  1.0
    C0000093  R0000471  -1.0
    C0000093  R0000672  -1.0
    C0000093  R0000683  1.0
    C0000094  R0000061  -1.0
    C0000094  R0000094  1.0
    C0000094  R0000732  1.0
    C0000095  R0000094  -1.0
    C0000095  R0000095  1.0
    C0000096  R0000095  -1.0
    C0000096  R0000690  1.0
    C0000096  R0000692  -1.0
    C0000096  R0000840  1.0
    C0000097  R0000229  1.0
    C0000097  R0000261  -1.0
    C0000097  R0000840  -1.0
    C0000097  R0000841  1.0
    C0000098  R0000189  1.0
    C0000098  R0000732  1.0
    C0000098  R0000767  -1.0
    C0000098  R0000841  -1.0
    C0000099  R0000189  -1.0
    C0000099  R0000310  1.0
    C0000099  R0000732  1.0
    C0000100  R0000061  1.0
    C0000100  R0000336  -1.0
    C0000100  R0000732  1.0
    C0000100  R0000767  -1.0
    C0000101  R0000061  1.0
    C0000101  R0000336  -1.0
    C0000101  R0000732  1.0
    C0000101  R0000767  -1.0
    C0000102  R0000310  -1.0
    C0000102  R0000778  1.0
    C0000103  R0000082  1.0
    C0000103  R0000091  -1.0
    C0000103  R0000574  -1.0
    C0000103  R0000623  1.0
    C0000104  R0000082  1.0
    C0000104  R0000574  -1.0
    C0000104  R0000605  1.0
    C0000104  R0000754  -1.0
    C0000105  R0000082  1.0
    C0000105  R0000091  -1.0
    C0000105  R0000574  -1.0
    C0000105  R0000623  1.0
    C0000106  R0000252  1.0
    C0000106  R0000261  -1.0
    C0000106  R0000558  1.0
    C0000106  R0000561  -1.0
    C0000106  R0000574  1.0
    C0000106  R0000577  -1.0
    C0000106  R0000794  1.0
    C0000107  R0000252  1.0
    C0000107  R0000261  -1.0
    C0000107  R0000558  1.0
    C0000107  R0000561  -1.0
    C0000107  R0000574  1.0
    C0000107  R0000577  -1.0
    C0000107  R0000794  1.0
    C0000108  R0000558  -1.0
    C0000108  R0000561  1.0
    C0000108  R0000697  1.0
    C0000109  R0000558  -1.0
    C0000109  R0000561  1.0
    C0000109  R0000697  1.0
    C0000110  R0000558  -1.0
    C0000110  R0000561  1.0
    C0000110  R0000697  1.0
    C0000111  R0000558  -1.0
    C0000111  R0000561  1.0
    C0000111  R0000697  1.0
    C0000112  R0000558  -1.0
    C0000112  R0000561  1.0
    C0000112  R0000697  1.0
    C0000113  R0000240  -1.0
    C0000113  R0000244  2.0
    C0000114  R0000230  -1.0
    C0000114  R0000262  1.0
    C0000114  R0000501  3.0
    C0000114  R0000733  -1.0
    C0000115  R0000037  -1.0
    C0000115  R0000334  -1.0
    C0000115  R0000533  1.0
    C0000116  R0000037  -1.0
    C0000116  R0000534  1.0
    C0000116  R0000745  -1.0
    C0000117  R0000428  1.0
    C0000117  R0000430  -1.0
    C0000118  R0000983  1.0
    C0000118  R0000984  -1.0
    C0000119  R0000629  1.0
    C0000119  R0000630  -1.0
    C0000120  R0000152  1.0
    C0000120  R0000173  -1.0
    C0000121  R0000439  -1.0
    C0000121  R0000440  1.0
    C0000122  R0000421  1.0
    C0000122  R0000422  -1.0
    C0000123  R0000424  -1.0
    C0000123  R0000427  1.0
    C0000124  R0000423  -1.0
    C0000124  R0000425  1.0
    C0000125  R0000219  1.0
    C0000125  R0000221  -1.0
    C0000125  R0000690  -1.0
    C0000125  R0000692  1.0
    C0000126  R0000326  -1.0
    C0000126  R0000500  -1.0
    C0000126  R0000568  1.0
    C0000127  R0000500  -1.0
    C0000127  R0000524  -1.0
    C0000127  R0000587  1.0
    C0000128  R0000500  -1.0
    C0000128  R0000592  1.0
    C0000128  R0000631  -1.0
    C0000129  R0000500  -1.0
    C0000129  R0000600  1.0
    C0000129  R0000659  -1.0
    C0000130  R0000500  -1.0
    C0000130  R0000605  1.0
    C0000130  R0000755  -1.0
    C0000131  R0000500  -1.0
    C0000131  R0000619  1.0
    C0000131  R0000957  -1.0
    C0000132  R0000500  -1.0
    C0000132  R0000623  1.0
    C0000132  R0000958  -1.0
    C0000133  R0000500  -1.0
    C0000133  R0000626  1.0
    C0000133  R0000975  -1.0
    C0000134  R0000326  -1.0
    C0000134  R0000500  -1.0
    C0000134  R0000568  1.0
    C0000135  R0000500  -1.0
    C0000135  R0000524  -1.0
    C0000135  R0000587  1.0
    C0000136  R0000500  -1.0
    C0000136  R0000592  1.0
    C0000136  R0000631  -1.0
    C0000137  R0000500  -1.0
    C0000137  R0000600  1.0
    C0000137  R0000659  -1.0
    C0000138  R0000500  -1.0
    C0000138  R0000605  1.0
    C0000138  R0000755  -1.0
    C0000139  R0000500  -1.0
    C0000139  R0000619  1.0
    C0000139  R0000957  -1.0
    C0000140  R0000500  -1.0
    C0000140  R0000623  1.0
    C0000140  R0000958  -1.0
    C0000141  R0000500  -1.0
    C0000141  R0000626  1.0
    C0000141  R0000975  -1.0
    C0000142  R0000083  1.0
    C0000142  R0000169  -1.0
    C0000142  R0000471  -1.0
    C0000142  R0000593  1.0
    C0000143  R0000083  1.0
    C0000143  R0000130  -1.0
    C0000143  R0000471  -1.0
    C0000143  R0000588  1.0
    C0000144  R0000082  1.0
    C0000144  R0000129  -1.0
    C0000144  R0000574  -1.0
    C0000144  R0000587  1.0
    C0000145  R0000005  -1.0
    C0000145  R0000082  1.0
    C0000145  R0000574  -1.0
    C0000145  R0000626  1.0
    C0000146  R0000082  1.0
    C0000146  R0000168  -1.0
    C0000146  R0000574  -1.0
    C0000146  R0000592  1.0
    C0000147  R0000131  1.0
    C0000147  R0000166  -1.0
    C0000147  R0000237  -1.0
    C0000147  R0000794  1.0
    C0000148  R0000028  -1.0
    C0000148  R0000244  1.0
    C0000149  R0000252  1.0
    C0000149  R0000261  -1.0
    C0000149  R0000272  1.0
    C0000149  R0000387  -1.0
    C0000149  R0000518  -1.0
    C0000149  R0000686  -2.0
    C0000149  R0000688  2.0
    C0000149  R0000794  1.0
    C0000150  R0000198  1.0
    C0000150  R0000199  -1.0
    C0000150  R0000827  1.0
    C0000150  R0000830  -1.0
    C0000151  R0000198  -1.0
    C0000151  R0000229  1.0
    C0000151  R0000261  -1.0
    C0000151  R0000317  -1.0
    C0000151  R0000387  1.0
    C0000151  R0000732  1.0
    C0000152  R0000272  1.0
    C0000152  R0000274  -1.0
    C0000152  R0000500  -1.0
    C0000153  R0000054  1.0
    C0000153  R0000110  -1.0
    C0000153  R0000743  -1.0
    C0000154  R0000204  1.0
    C0000154  R0000215  -1.0
    C0000154  R0000500  -1.0
    C0000155  R0000257  -1.0
    C0000155  R0000500  -1.0
    C0000155  R0000556  1.0
    C0000156  R0000500  -1.0
    C0000156  R0000603  1.0
    C0000156  R0000729  -1.0
    C0000157  R0000556  -1.0
    C0000157  R0000603  1.0
    C0000157  R0000968  1.0
    C0000158  R0000082  -1.0
    C0000158  R0000574  1.0
    C0000158  R0000575  1.0
    C0000158  R0000603  -1.0
    C0000159  R0000213  -1.0
    C0000159  R0000298  -1.0
    C0000159  R0000320  1.0
    C0000159  R0000711  1.0
    C0000160  R0000204  1.0
    C0000160  R0000306  -1.0
    C0000160  R0000307  1.0
    C0000161  R0000204  1.0
    C0000161  R0000306  -1.0
    C0000161  R0000307  1.0
    C0000162  R0000229  -1.0
    C0000162  R0000261  1.0
    C0000162  R0000767  -1.0
    C0000162  R0000796  1.0
    C0000163  R0000176  -1.0
    C0000163  R0000395  1.0
    C0000163  R0000412  1.0
    C0000163  R0000417  -1.0
    C0000164  R0000252  1.0
    C0000164  R0000261  -1.0
    C0000164  R0000592  -1.0
    C0000164  R0000594  1.0
    C0000164  R0000794  1.0
    C0000164  R0000939  -1.0
    C0000165  R0000229  1.0
    C0000165  R0000261  -1.0
    C0000165  R0000411  1.0
    C0000165  R0000412  -1.0
    C0000166  R0000328  -1.0
    C0000166  R0000697  1.0
    C0000166  R0000971  1.0
    C0000167  R0000380  -1.0
    C0000167  R0000384  1.0
    C0000167  R0000697  1.0
    C0000168  R0000304  1.0
    C0000168  R0000324  -1.0
    C0000168  R0000757  -1.0
    C0000168  R0000795  1.0
    C0000169  R0000303  1.0
    C0000169  R0000323  -1.0
    C0000169  R0000756  -1.0
    C0000169  R0000794  1.0
    C0000170  R0000209  1.0
    C0000170  R0000212  -1.0
    C0000170  R0000218  1.0
    C0000170  R0000318  1.0
    C0000170  R0000642  -1.0
    C0000171  R0000139  1.0
    C0000171  R0000218  1.0
    C0000171  R0000278  -1.0
    C0000171  R0000318  1.0
    C0000171  R0000642  -1.0
    C0000172  R0000143  1.0
    C0000172  R0000218  1.0
    C0000172  R0000318  1.0
    C0000172  R0000511  -1.0
    C0000172  R0000642  -1.0
    C0000173  R0000133  1.0
    C0000173  R0000218  1.0
    C0000173  R0000318  1.0
    C0000173  R0000642  -1.0
    C0000173  R0000724  -1.0
    C0000174  R0000135  1.0
    C0000174  R0000218  1.0
    C0000174  R0000318  1.0
    C0000174  R0000376  -1.0
    C0000174  R0000642  -1.0
    C0000175  R0000145  1.0
    C0000175  R0000218  1.0
    C0000175  R0000318  1.0
    C0000175  R0000406  -1.0
    C0000175  R0000642  -1.0
    C0000176  R0000137  1.0
    C0000176  R0000218  1.0
    C0000176  R0000318  1.0
    C0000176  R0000642  -1.0
    C0000176  R0000870  -1.0
    C0000177  R0000141  1.0
    C0000177  R0000218  1.0
    C0000177  R0000318  1.0
    C0000177  R0000508  -1.0
    C0000177  R0000642  -1.0
    C0000178  R0000080  1.0
    C0000178  R0000615  -1.0
    C0000178  R0000697  1.0
    C0000179  R0000612  -1.0
    C0000179  R0000697  1.0
    C0000179  R0000796  1.0
    C0000180  R0000303  -1.0
    C0000180  R0000315  1.0
    C0000180  R0000612  -1.0
    C0000180  R0000765  1.0
    C0000181  R0000304  -1.0
    C0000181  R0000316  1.0
    C0000181  R0000613  -1.0
    C0000181  R0000766  1.0
    C0000182  R0000759  1.0
    C0000182  R0000761  -1.0
    C0000182  R0000828  1.0
    C0000182  R0000830  -1.0
    C0000183  R0000306  1.0
    C0000183  R0000961  1.0
    C0000183  R0000963  -1.0
    C0000184  R0000306  1.0
    C0000184  R0000961  1.0
    C0000184  R0000963  -1.0
    C0000185  R0000306  1.0
    C0000185  R0000961  1.0
    C0000185  R0000963  -1.0
    C0000186  R0000214  -1.0
    C0000186  R0000313  1.0
    C0000186  R0000321  1.0
    C0000186  R0000735  -1.0
    C0000187  R0000213  -1.0
    C0000187  R0000312  1.0
    C0000187  R0000320  1.0
    C0000187  R0000734  -1.0
    C0000188  R0000214  -1.0
    C0000188  R0000313  1.0
    C0000188  R0000321  1.0
    C0000188  R0000735  -1.0
    C0000189  R0000229  1.0
    C0000189  R0000261  -1.0
    C0000189  R0000308  -1.0
    C0000189  R0000309  1.0
    C0000190  R0000131  1.0
    C0000190  R0000166  -1.0
    C0000190  R0000237  -1.0
    C0000190  R0000794  1.0
    C0000191  R0000131  1.0
    C0000191  R0000166  -1.0
    C0000191  R0000237  -1.0
    C0000191  R0000794  1.0
    C0000192  R0000097  -1.0
    C0000192  R0000829  1.0
    C0000192  R0000831  -1.0
    C0000192  R0000959  1.0
    C0000193  R0000071  1.0
    C0000193  R0000073  -1.0
    C0000193  R0000829  1.0
    C0000193  R0000831  -1.0
    C0000194  R0000071  -1.0
    C0000194  R0000097  1.0
    C0000194  R0000744  -1.0
    C0000195  R0000441  4.0
    C0000195  R0000442  -4.0
    C0000195  R0000501  -6.0
    C0000195  R0000744  -1.0
    C0000196  R0000131  1.0
    C0000196  R0000166  -1.0
    C0000196  R0000237  -1.0
    C0000196  R0000794  1.0
    C0000197  R0000229  2.0
    C0000197  R0000261  -2.0
    C0000197  R0000296  1.0
    C0000197  R0000317  -1.0
    C0000197  R0000574  1.0
    C0000197  R0000577  -1.0
    C0000197  R0000732  1.0
    C0000198  R0000302  -1.0
    C0000198  R0000315  1.0
    C0000198  R0000393  -1.0
    C0000198  R0000760  1.0
    C0000199  R0000298  1.0
    C0000199  R0000299  -1.0
    C0000199  R0000711  -1.0
    C0000199  R0000712  1.0
    C0000200  R0000297  1.0
    C0000200  R0000304  -1.0
    C0000200  R0000316  1.0
    C0000200  R0000763  -1.0
    C0000201  R0000462  -1.0
    C0000201  R0000533  -1.0
    C0000201  R0000648  1.0
    C0000202  R0000462  -1.0
    C0000202  R0000534  -1.0
    C0000202  R0000649  1.0
    C0000203  R0000502  -2.0
    C0000203  R0000743  1.0
    C0000204  R0000312  -1.0
    C0000204  R0000313  1.0
    C0000204  R0000637  1.0
    C0000204  R0000638  -1.0
    C0000205  R0000312  -1.0
    C0000205  R0000313  1.0
    C0000205  R0000767  1.0
    C0000205  R0000768  -1.0
    C0000206  R0000312  -1.0
    C0000206  R0000313  1.0
    C0000206  R0000541  1.0
    C0000206  R0000542  -1.0
    C0000207  R0000502  -2.0
    C0000207  R0000743  1.0
    C0000208  R0000027  -1.0
    C0000208  R0000441  -2.0
    C0000208  R0000442  2.0
    C0000208  R0000797  1.0
    C0000209  R0000086  1.0
    C0000209  R0000261  -1.0
    C0000209  R0000794  1.0
    C0000210  R0000080  1.0
    C0000210  R0000567  -1.0
    C0000210  R0000568  1.0
    C0000210  R0000697  1.0
    C0000211  R0000515  -1.0
    C0000211  R0000567  1.0
    C0000211  R0000612  -1.0
    C0000212  R0000229  1.0
    C0000212  R0000261  -1.0
    C0000212  R0000477  -1.0
    C0000212  R0000478  1.0
    C0000213  R0000229  1.0
    C0000213  R0000261  -1.0
    C0000213  R0000477  -1.0
    C0000213  R0000478  1.0
    C0000214  R0000238  1.0
    C0000214  R0000239  -1.0
    C0000215  R0000002  1.0
    C0000215  R0000238  -1.0
    C0000215  R0000968  1.0
    C0000216  R0000002  -1.0
    C0000216  R0000317  1.0
    C0000216  R0000487  1.0
    C0000216  R0000697  2.0
    C0000217  R0000239  1.0
    C0000217  R0000260  -1.0
    C0000218  R0000238  1.0
    C0000218  R0000263  -1.0
    C0000219  R0000213  -1.0
    C0000219  R0000320  1.0
    C0000219  R0000487  -1.0
    C0000219  R0000637  1.0
    C0000220  R0000369  -1.0
    C0000220  R0000417  1.0
    C0000220  R0000697  1.0
    C0000221  R0000370  -1.0
    C0000221  R0000418  1.0
    C0000221  R0000697  1.0
    C0000222  R0000890  1.0
    C0000222  R0000902  -1.0
    C0000223  R0000892  1.0
    C0000223  R0000903  -1.0
    C0000224  R0000888  1.0
    C0000224  R0000901  -1.0
    C0000225  R0000887  1.0
    C0000225  R0000900  -1.0
    C0000226  R0000252  1.0
    C0000226  R0000261  -1.0
    C0000226  R0000558  -1.0
    C0000226  R0000559  1.0
    C0000226  R0000794  1.0
    C0000226  R0000928  -1.0
    C0000227  R0000355  -1.0
    C0000227  R0000783  1.0
    C0000227  R0000966  -1.0
    C0000228  R0000396  -1.0
    C0000228  R0000691  1.0
    C0000228  R0000693  -1.0
    C0000228  R0000873  1.0
    C0000229  R0000395  -1.0
    C0000229  R0000690  1.0
    C0000229  R0000692  -1.0
    C0000229  R0000872  1.0
    C0000230  R0000220  -1.0
    C0000230  R0000320  1.0
    C0000230  R0000393  -1.0
    C0000230  R0000927  1.0
    C0000231  R0000252  1.0
    C0000231  R0000261  -1.0
    C0000231  R0000612  -1.0
    C0000231  R0000614  1.0
    C0000231  R0000794  1.0
    C0000231  R0000949  -1.0
    C0000232  R0000637  -1.0
    C0000232  R0000638  1.0
    C0000232  R0000856  1.0
    C0000232  R0000858  -1.0
    C0000233  R0000637  -1.0
    C0000233  R0000638  1.0
    C0000233  R0000732  1.0
    C0000233  R0000733  -1.0
    C0000234  R0000732  1.0
    C0000234  R0000733  -1.0
    C0000234  R0000856  -1.0
    C0000234  R0000858  1.0
    C0000235  R0000072  -1.0
    C0000235  R0000074  1.0
    C0000235  R0000828  1.0
    C0000235  R0000830  -1.0
    C0000236  R0000474  -1.0
    C0000236  R0000574  1.0
    C0000237  R0000236  -1.0
    C0000237  R0000500  -1.0
    C0000237  R0000553  1.0
    C0000238  R0000258  -1.0
    C0000238  R0000500  -1.0
    C0000238  R0000558  1.0
    C0000239  R0000259  -1.0
    C0000239  R0000500  -1.0
    C0000239  R0000561  1.0
    C0000240  R0000482  1.0
    C0000240  R0000488  -1.0
    C0000240  R0000500  -1.0
    C0000241  R0000468  -1.0
    C0000241  R0000500  -1.0
    C0000241  R0000577  1.0
    C0000242  R0000500  -1.0
    C0000242  R0000612  1.0
    C0000242  R0000839  -1.0
    C0000243  R0000012  -1.0
    C0000243  R0000441  -2.0
    C0000243  R0000442  2.0
    C0000243  R0000797  1.0
    C0000244  R0000048  -1.0
    C0000244  R0000050  1.0
    C0000244  R0000828  1.0
    C0000244  R0000830  -1.0
    C0000245  R0000283  1.0
    C0000245  R0000433  1.0
    C0000245  R0000852  -1.0
    C0000246  R0000283  1.0
    C0000246  R0000433  1.0
    C0000246  R0000770  -1.0
    C0000247  R0000409  1.0
    C0000247  R0000410  -1.0
    C0000247  R0000460  1.0
    C0000247  R0000462  -1.0
    C0000248  R0000393  1.0
    C0000248  R0000732  1.0
    C0000248  R0000756  -1.0
    C0000249  R0000252  1.0
    C0000249  R0000261  -1.0
    C0000249  R0000561  -1.0
    C0000249  R0000564  1.0
    C0000249  R0000794  1.0
    C0000249  R0000931  -1.0
    C0000250  R0000229  1.0
    C0000250  R0000261  -1.0
    C0000250  R0000317  -1.0
    C0000250  R0000732  1.0
    C0000250  R0000968  -1.0
    C0000250  R0000969  1.0
    C0000251  R0000317  2.0
    C0000251  R0000697  2.0
    C0000251  R0000969  -1.0
    C0000252  R0000500  -2.0
    C0000252  R0000968  1.0
    C0000252  R0000970  -1.0
    C0000253  R0000417  1.0
    C0000253  R0000418  -1.0
    C0000253  R0000794  1.0
    C0000254  R0000029  1.0
    C0000254  R0000849  -1.0
    C0000254  R0000959  1.0
    C0000254  R0000960  -1.0
    C0000255  R0000890  1.0
    C0000255  R0000902  -1.0
    C0000256  R0000892  1.0
    C0000256  R0000903  -1.0
    C0000257  R0000888  1.0
    C0000257  R0000901  -1.0
    C0000258  R0000518  1.0
    C0000258  R0000690  3.0
    C0000258  R0000692  -3.0
    C0000258  R0000865  -1.0
    C0000259  R0000005  -1.0
    C0000259  R0000062  1.0
    C0000259  R0000176  -1.0
    C0000259  R0000872  1.0
    C0000260  R0000325  1.0
    C0000260  R0000472  -1.0
    C0000260  R0000553  -1.0
    C0000260  R0000816  1.0
    C0000261  R0000214  -1.0
    C0000261  R0000321  1.0
    C0000261  R0000471  -1.0
    C0000261  R0000673  1.0
    C0000262  R0000471  -1.0
    C0000262  R0000604  1.0
    C0000262  R0000673  1.0
    C0000262  R0000683  -1.0
    C0000263  R0000229  1.0
    C0000263  R0000261  -1.0
    C0000263  R0000432  -1.0
    C0000263  R0000433  1.0
    C0000264  R0000116  1.0
    C0000264  R0000317  1.0
    C0000264  R0000320  1.0
    C0000264  R0000407  -1.0
    C0000264  R0000643  -1.0
    C0000265  R0000117  1.0
    C0000265  R0000317  1.0
    C0000265  R0000320  1.0
    C0000265  R0000643  -1.0
    C0000265  R0000871  -1.0
    C0000266  R0000118  1.0
    C0000266  R0000317  1.0
    C0000266  R0000320  1.0
    C0000266  R0000509  -1.0
    C0000266  R0000643  -1.0
    C0000267  R0000119  1.0
    C0000267  R0000317  1.0
    C0000267  R0000320  1.0
    C0000267  R0000643  -1.0
    C0000267  R0000722  -1.0
    C0000268  R0000120  1.0
    C0000268  R0000288  -1.0
    C0000268  R0000317  1.0
    C0000268  R0000320  1.0
    C0000268  R0000643  -1.0
    C0000269  R0000121  1.0
    C0000269  R0000289  -1.0
    C0000269  R0000317  1.0
    C0000269  R0000320  1.0
    C0000269  R0000643  -1.0
    C0000270  R0000122  1.0
    C0000270  R0000291  -1.0
    C0000270  R0000317  1.0
    C0000270  R0000320  1.0
    C0000270  R0000643  -1.0
    C0000271  R0000118  1.0
    C0000271  R0000317  1.0
    C0000271  R0000320  1.0
    C0000271  R0000509  -1.0
    C0000271  R0000643  -1.0
    C0000272  R0000119  1.0
    C0000272  R0000317  1.0
    C0000272  R0000320  1.0
    C0000272  R0000643  -1.0
    C0000272  R0000722  -1.0
    C0000273  R0000120  1.0
    C0000273  R0000288  -1.0
    C0000273  R0000317  1.0
    C0000273  R0000320  1.0
    C0000273  R0000643  -1.0
    C0000274  R0000121  1.0
    C0000274  R0000289  -1.0
    C0000274  R0000317  1.0
    C0000274  R0000320  1.0
    C0000274  R0000643  -1.0
    C0000275  R0000122  1.0
    C0000275  R0000291  -1.0
    C0000275  R0000317  1.0
    C0000275  R0000320  1.0
    C0000275  R0000643  -1.0
    C0000276  R0000085  -1.0
    C0000276  R0000767  1.0
    C0000277  R0000085  -1.0
    C0000277  R0000767  1.0
    C0000278  R0000305  -1.0
    C0000278  R0000315  1.0
    C0000278  R0000393  -1.0
    C0000278  R0000761  1.0
    C0000279  R0000022  1.0
    C0000279  R0000690  -1.0
    C0000279  R0000692  1.0
    C0000279  R0000743  -1.0
    C0000279  R0000855  -1.0
    C0000280  R0000210  1.0
    C0000280  R0000213  -2.0
    C0000280  R0000320  1.0
    C0000281  R0000151  1.0
    C0000281  R0000629  -1.0
    C0000281  R0000690  1.0
    C0000281  R0000692  -1.0
    C0000281  R0000743  -1.0
    C0000282  R0000010  1.0
    C0000282  R0000013  -1.0
    C0000282  R0000229  1.0
    C0000282  R0000261  -1.0
    C0000283  R0000010  1.0
    C0000283  R0000013  -1.0
    C0000283  R0000301  1.0
    C0000283  R0000323  -1.0
    C0000284  R0000010  1.0
    C0000284  R0000013  -1.0
    C0000284  R0000460  1.0
    C0000284  R0000494  -1.0
    C0000285  R0000010  1.0
    C0000285  R0000013  -1.0
    C0000285  R0000961  1.0
    C0000285  R0000974  -1.0
    C0000286  R0000421  1.0
    C0000286  R0000440  -1.0
    C0000287  R0000400  -1.0
    C0000287  R0000463  1.0
    C0000287  R0000543  -1.0
    C0000287  R0000794  1.0
    C0000288  R0000463  -1.0
    C0000288  R0000543  -1.0
    C0000288  R0000794  1.0
    C0000288  R0000886  1.0
    C0000289  R0000151  -1.0
    C0000289  R0000152  1.0
    C0000289  R0000690  1.0
    C0000289  R0000692  -1.0
    C0000290  R0000152  -1.0
    C0000290  R0000536  1.0
    C0000290  R0000743  -3.0
    C0000291  R0000171  -1.0
    C0000291  R0000538  1.0
    C0000291  R0000743  -3.0
    C0000292  R0000317  1.0
    C0000292  R0000536  -1.0
    C0000292  R0000537  1.0
    C0000293  R0000317  1.0
    C0000293  R0000538  -1.0
    C0000293  R0000539  1.0
    C0000294  R0000171  1.0
    C0000294  R0000537  -1.0
    C0000294  R0000690  1.0
    C0000294  R0000692  -1.0
    C0000295  R0000539  -1.0
    C0000295  R0000690  1.0
    C0000295  R0000692  -1.0
    C0000295  R0000983  1.0
    C0000296  R0000421  -1.0
    C0000296  R0000426  1.0
    C0000296  R0000690  1.0
    C0000296  R0000692  -1.0
    C0000296  R0000743  -1.0
    C0000297  R0000425  -1.0
    C0000297  R0000428  1.0
    C0000297  R0000690  1.0
    C0000297  R0000692  -1.0
    C0000298  R0000425  1.0
    C0000298  R0000426  -1.0
    C0000298  R0000690  1.0
    C0000298  R0000692  -1.0
    C0000298  R0000743  -1.0
    C0000299  R0000440  1.0
    C0000299  R0000828  1.0
    C0000299  R0000830  -1.0
    C0000299  R0000983  -1.0
    C0000300  R0000022  -1.0
    C0000300  R0000629  1.0
    C0000301  R0000009  1.0
    C0000301  R0000010  -1.0
    C0000301  R0000229  1.0
    C0000301  R0000261  -1.0
    C0000302  R0000777  1.0
    C0000302  R0000794  1.0
    C0000302  R0000886  -2.0
    C0000303  R0000690  1.0
    C0000303  R0000692  -1.0
    C0000303  R0000777  -1.0
    C0000303  R0000794  1.0
    C0000303  R0000855  1.0
    C0000304  R0000085  -1.0
    C0000304  R0000767  1.0
    C0000305  R0000085  -1.0
    C0000305  R0000767  1.0
    C0000306  R0000085  -1.0
    C0000306  R0000767  1.0
    C0000307  R0000277  1.0
    C0000307  R0000691  1.0
    C0000307  R0000693  -1.0
    C0000307  R0000906  -1.0
    C0000308  R0000511  1.0
    C0000308  R0000691  1.0
    C0000308  R0000693  -1.0
    C0000308  R0000917  -1.0
    C0000309  R0000691  1.0
    C0000309  R0000693  -1.0
    C0000309  R0000724  1.0
    C0000309  R0000921  -1.0
    C0000310  R0000376  1.0
    C0000310  R0000691  1.0
    C0000310  R0000693  -1.0
    C0000310  R0000908  -1.0
    C0000311  R0000406  1.0
    C0000311  R0000691  1.0
    C0000311  R0000693  -1.0
    C0000311  R0000915  -1.0
    C0000312  R0000691  1.0
    C0000312  R0000693  -1.0
    C0000312  R0000870  1.0
    C0000312  R0000925  -1.0
    C0000313  R0000508  1.0
    C0000313  R0000691  1.0
    C0000313  R0000693  -1.0
    C0000313  R0000919  -1.0
    C0000314  R0000691  1.0
    C0000314  R0000693  -1.0
    C0000314  R0000721  1.0
    C0000314  R0000923  -1.0
    C0000315  R0000028  -1.0
    C0000315  R0000244  1.0
    C0000316  R0000028  -1.0
    C0000316  R0000244  1.0
    C0000317  R0000252  1.0
    C0000317  R0000261  -1.0
    C0000317  R0000320  -1.0
    C0000317  R0000404  -1.0
    C0000317  R0000407  1.0
    C0000317  R0000794  1.0
    C0000318  R0000252  1.0
    C0000318  R0000261  -1.0
    C0000318  R0000320  -1.0
    C0000318  R0000794  1.0
    C0000318  R0000866  -1.0
    C0000318  R0000871  1.0
    C0000319  R0000252  1.0
    C0000319  R0000261  -1.0
    C0000319  R0000320  -1.0
    C0000319  R0000504  -1.0
    C0000319  R0000509  1.0
    C0000319  R0000794  1.0
    C0000320  R0000252  1.0
    C0000320  R0000261  -1.0
    C0000320  R0000320  -1.0
    C0000320  R0000374  -1.0
    C0000320  R0000377  1.0
    C0000320  R0000794  1.0
    C0000321  R0000252  1.0
    C0000321  R0000261  -1.0
    C0000321  R0000320  -1.0
    C0000321  R0000404  -1.0
    C0000321  R0000407  1.0
    C0000321  R0000794  1.0
    C0000322  R0000252  1.0
    C0000322  R0000261  -1.0
    C0000322  R0000320  -1.0
    C0000322  R0000504  -1.0
    C0000322  R0000509  1.0
    C0000322  R0000794  1.0
    C0000323  R0000252  1.0
    C0000323  R0000261  -1.0
    C0000323  R0000320  -1.0
    C0000323  R0000717  -1.0
    C0000323  R0000722  1.0
    C0000323  R0000794  1.0
    C0000324  R0000252  1.0
    C0000324  R0000261  -1.0
    C0000324  R0000320  -1.0
    C0000324  R0000504  -1.0
    C0000324  R0000509  1.0
    C0000324  R0000794  1.0
    C0000325  R0000252  1.0
    C0000325  R0000261  -1.0
    C0000325  R0000320  -1.0
    C0000325  R0000717  -1.0
    C0000325  R0000722  1.0
    C0000325  R0000794  1.0
    C0000326  R0000252  1.0
    C0000326  R0000261  -1.0
    C0000326  R0000320  -1.0
    C0000326  R0000505  -1.0
    C0000326  R0000506  1.0
    C0000326  R0000794  1.0
    C0000327  R0000252  1.0
    C0000327  R0000261  -1.0
    C0000327  R0000320  -1.0
    C0000327  R0000718  -1.0
    C0000327  R0000719  1.0
    C0000327  R0000794  1.0
    C0000328  R0000252  1.0
    C0000328  R0000261  -1.0
    C0000328  R0000320  -1.0
    C0000328  R0000794  1.0
    C0000328  R0000867  -1.0
    C0000328  R0000868  1.0
    C0000329  R0000038  1.0
    C0000329  R0000039  -1.0
    C0000329  R0000229  1.0
    C0000329  R0000261  -1.0
    C0000330  R0000261  -1.0
    C0000330  R0000436  1.0
    C0000330  R0000444  -1.0
    C0000330  R0000794  1.0
    C0000331  R0000217  -1.0
    C0000331  R0000320  1.0
    C0000331  R0000641  1.0
    C0000331  R0000643  -1.0
    C0000332  R0000799  -1.0
    C0000332  R0000905  1.0
    C0000333  R0000277  1.0
    C0000333  R0000690  1.0
    C0000333  R0000692  -1.0
    C0000333  R0000905  -1.0
    C0000334  R0000808  -1.0
    C0000334  R0000916  1.0
    C0000335  R0000510  1.0
    C0000335  R0000690  1.0
    C0000335  R0000692  -1.0
    C0000335  R0000916  -1.0
    C0000336  R0000812  -1.0
    C0000336  R0000920  1.0
    C0000337  R0000690  1.0
    C0000337  R0000692  -1.0
    C0000337  R0000723  1.0
    C0000337  R0000920  -1.0
    C0000338  R0000801  -1.0
    C0000338  R0000907  1.0
    C0000339  R0000375  1.0
    C0000339  R0000690  1.0
    C0000339  R0000692  -1.0
    C0000339  R0000907  -1.0
    C0000340  R0000217  1.0
    C0000340  R0000320  -1.0
    C0000340  R0000375  -1.0
    C0000340  R0000377  1.0
    C0000341  R0000217  1.0
    C0000341  R0000374  1.0
    C0000341  R0000375  -1.0
    C0000342  R0000803  -1.0
    C0000342  R0000914  1.0
    C0000343  R0000405  1.0
    C0000343  R0000690  1.0
    C0000343  R0000692  -1.0
    C0000343  R0000914  -1.0
    C0000344  R0000217  1.0
    C0000344  R0000320  -1.0
    C0000344  R0000405  -1.0
    C0000344  R0000407  1.0
    C0000345  R0000217  1.0
    C0000345  R0000404  1.0
    C0000345  R0000405  -1.0
    C0000346  R0000814  -1.0
    C0000346  R0000924  1.0
    C0000347  R0000690  1.0
    C0000347  R0000692  -1.0
    C0000347  R0000869  1.0
    C0000347  R0000924  -1.0
    C0000348  R0000217  1.0
    C0000348  R0000320  -1.0
    C0000348  R0000869  -1.0
    C0000348  R0000871  1.0
    C0000349  R0000217  1.0
    C0000349  R0000866  1.0
    C0000349  R0000869  -1.0
    C0000350  R0000103  1.0
    C0000350  R0000690  1.0
    C0000350  R0000692  -1.0
    C0000350  R0000805  -1.0
    C0000351  R0000507  1.0
    C0000351  R0000690  1.0
    C0000351  R0000692  -1.0
    C0000351  R0000918  -1.0
    C0000352  R0000217  1.0
    C0000352  R0000320  -1.0
    C0000352  R0000507  -1.0
    C0000352  R0000509  1.0
    C0000353  R0000217  1.0
    C0000353  R0000504  1.0
    C0000353  R0000507  -1.0
    C0000354  R0000810  -1.0
    C0000354  R0000922  1.0
    C0000355  R0000690  1.0
    C0000355  R0000692  -1.0
    C0000355  R0000720  1.0
    C0000355  R0000922  -1.0
    C0000356  R0000217  1.0
    C0000356  R0000320  -1.0
    C0000356  R0000720  -1.0
    C0000356  R0000722  1.0
    C0000357  R0000217  1.0
    C0000357  R0000717  1.0
    C0000357  R0000720  -1.0
    C0000358  R0000211  1.0
    C0000358  R0000213  -1.0
    C0000358  R0000217  -1.0
    C0000358  R0000320  1.0
    C0000359  R0000208  1.0
    C0000359  R0000211  -1.0
    C0000359  R0000217  1.0
    C0000359  R0000317  1.0
    C0000359  R0000641  -1.0
    C0000360  R0000208  -1.0
    C0000360  R0000690  1.0
    C0000360  R0000692  -1.0
    C0000360  R0000799  1.0
    C0000361  R0000138  1.0
    C0000361  R0000217  1.0
    C0000361  R0000277  -1.0
    C0000361  R0000317  1.0
    C0000361  R0000641  -1.0
    C0000362  R0000138  -1.0
    C0000362  R0000690  1.0
    C0000362  R0000692  -1.0
    C0000362  R0000808  1.0
    C0000363  R0000142  1.0
    C0000363  R0000217  1.0
    C0000363  R0000317  1.0
    C0000363  R0000510  -1.0
    C0000363  R0000641  -1.0
    C0000364  R0000142  -1.0
    C0000364  R0000690  1.0
    C0000364  R0000692  -1.0
    C0000364  R0000812  1.0
    C0000365  R0000132  1.0
    C0000365  R0000217  1.0
    C0000365  R0000317  1.0
    C0000365  R0000641  -1.0
    C0000365  R0000723  -1.0
    C0000366  R0000132  -1.0
    C0000366  R0000690  1.0
    C0000366  R0000692  -1.0
    C0000366  R0000801  1.0
    C0000367  R0000134  1.0
    C0000367  R0000217  1.0
    C0000367  R0000317  1.0
    C0000367  R0000375  -1.0
    C0000367  R0000641  -1.0
    C0000368  R0000134  -1.0
    C0000368  R0000690  1.0
    C0000368  R0000692  -1.0
    C0000368  R0000803  1.0
    C0000369  R0000144  1.0
    C0000369  R0000217  1.0
    C0000369  R0000317  1.0
    C0000369  R0000405  -1.0
    C0000369  R0000641  -1.0
    C0000370  R0000144  -1.0
    C0000370  R0000690  1.0
    C0000370  R0000692  -1.0
    C0000370  R0000814  1.0
    C0000371  R0000136  1.0
    C0000371  R0000217  1.0
    C0000371  R0000317  1.0
    C0000371  R0000641  -1.0
    C0000371  R0000869  -1.0
    C0000372  R0000136  -1.0
    C0000372  R0000690  1.0
    C0000372  R0000692  -1.0
    C0000372  R0000806  1.0
    C0000373  R0000140  1.0
    C0000373  R0000217  1.0
    C0000373  R0000317  1.0
    C0000373  R0000507  -1.0
    C0000373  R0000641  -1.0
    C0000374  R0000140  -1.0
    C0000374  R0000690  1.0
    C0000374  R0000692  -1.0
    C0000374  R0000810  1.0
    C0000375  R0000252  1.0
    C0000375  R0000261  -1.0
    C0000375  R0000320  -1.0
    C0000375  R0000504  -1.0
    C0000375  R0000509  1.0
    C0000375  R0000794  1.0
    C0000376  R0000252  1.0
    C0000376  R0000261  -1.0
    C0000376  R0000320  -1.0
    C0000376  R0000717  -1.0
    C0000376  R0000722  1.0
    C0000376  R0000794  1.0
    C0000377  R0000252  1.0
    C0000377  R0000261  -1.0
    C0000377  R0000320  -1.0
    C0000377  R0000505  -1.0
    C0000377  R0000506  1.0
    C0000377  R0000794  1.0
    C0000378  R0000252  1.0
    C0000378  R0000261  -1.0
    C0000378  R0000320  -1.0
    C0000378  R0000718  -1.0
    C0000378  R0000719  1.0
    C0000378  R0000794  1.0
    C0000379  R0000252  1.0
    C0000379  R0000261  -1.0
    C0000379  R0000320  -1.0
    C0000379  R0000794  1.0
    C0000379  R0000867  -1.0
    C0000379  R0000868  1.0
    C0000380  R0000252  1.0
    C0000380  R0000261  -1.0
    C0000380  R0000290  -1.0
    C0000380  R0000291  1.0
    C0000380  R0000320  -1.0
    C0000380  R0000794  1.0
    C0000381  R0000252  1.0
    C0000381  R0000261  -1.0
    C0000381  R0000293  -1.0
    C0000381  R0000294  1.0
    C0000381  R0000320  -1.0
    C0000381  R0000794  1.0
    C0000382  R0000229  -1.0
    C0000382  R0000261  1.0
    C0000382  R0000732  -1.0
    C0000383  R0000265  -1.0
    C0000383  R0000347  1.0
    C0000383  R0000478  1.0
    C0000384  R0000265  -1.0
    C0000384  R0000266  1.0
    C0000384  R0000732  1.0
    C0000385  R0000266  1.0
    C0000385  R0000339  -1.0
    C0000385  R0000732  1.0
    C0000386  R0000329  -1.0
    C0000386  R0000697  1.0
    C0000386  R0000966  1.0
    C0000387  R0000329  1.0
    C0000387  R0000330  -1.0
    C0000387  R0000500  -1.0
    C0000388  R0000222  1.0
    C0000388  R0000233  -1.0
    C0000388  R0000500  -1.0
    C0000389  R0000490  -1.0
    C0000389  R0000496  1.0
    C0000389  R0000500  -1.0
    C0000390  R0000329  1.0
    C0000390  R0000330  -1.0
    C0000390  R0000500  -1.0
    C0000391  R0000222  1.0
    C0000391  R0000233  -1.0
    C0000391  R0000500  -1.0
    C0000392  R0000490  -1.0
    C0000392  R0000496  1.0
    C0000392  R0000500  -1.0
    C0000393  R0000329  1.0
    C0000393  R0000330  -1.0
    C0000393  R0000500  -1.0
    C0000394  R0000222  1.0
    C0000394  R0000233  -1.0
    C0000394  R0000500  -1.0
    C0000395  R0000490  -1.0
    C0000395  R0000496  1.0
    C0000395  R0000500  -1.0
    C0000396  R0000317  1.0
    C0000396  R0000447  -1.0
    C0000396  R0000686  -1.0
    C0000396  R0000688  1.0
    C0000397  R0000017  1.0
    C0000397  R0000500  -1.0
    C0000397  R0000774  -1.0
    C0000398  R0000038  -1.0
    C0000398  R0000039  1.0
    C0000398  R0000732  1.0
    C0000399  R0000028  1.0
    C0000399  R0000961  1.0
    C0000399  R0000964  -1.0
    C0000400  R0000028  1.0
    C0000400  R0000961  1.0
    C0000400  R0000964  -1.0
    C0000401  R0000436  -1.0
    C0000401  R0000438  1.0
    C0000401  R0000444  1.0
    C0000401  R0000445  -1.0
    C0000402  R0000229  1.0
    C0000402  R0000261  -1.0
    C0000402  R0000444  1.0
    C0000402  R0000821  -1.0
    C0000403  R0000230  1.0
    C0000403  R0000262  -1.0
    C0000403  R0000445  1.0
    C0000403  R0000822  -1.0
    C0000404  R0000044  -1.0
    C0000404  R0000602  -1.0
    C0000404  R0000677  1.0
    C0000404  R0000873  1.0
    C0000405  R0000686  -1.0
    C0000405  R0000688  1.0
    C0000406  R0000690  -1.0
    C0000406  R0000692  1.0
    C0000407  R0000055  -1.0
    C0000407  R0000057  1.0
    C0000407  R0000485  1.0
    C0000408  R0000057  -1.0
    C0000408  R0000058  1.0
    C0000408  R0000252  1.0
    C0000408  R0000261  -1.0
    C0000409  R0000058  -1.0
    C0000409  R0000156  -1.0
    C0000409  R0000399  1.0
    C0000409  R0000794  1.0
    C0000410  R0000057  -1.0
    C0000410  R0000156  -1.0
    C0000410  R0000399  1.0
    C0000411  R0000056  1.0
    C0000411  R0000447  1.0
    C0000411  R0000494  -1.0
    C0000412  R0000229  1.0
    C0000412  R0000261  -1.0
    C0000412  R0000574  -1.0
    C0000412  R0000732  1.0
    C0000412  R0000872  -1.0
    C0000412  R0000874  1.0
    C0000413  R0000101  1.0
    C0000413  R0000892  -1.0
    C0000414  R0000100  1.0
    C0000414  R0000890  -1.0
    C0000415  R0000099  1.0
    C0000415  R0000888  -1.0
    C0000416  R0000107  1.0
    C0000416  R0000899  -1.0
    C0000417  R0000106  1.0
    C0000417  R0000898  -1.0
    C0000418  R0000109  1.0
    C0000418  R0000913  -1.0
    C0000419  R0000108  1.0
    C0000419  R0000912  -1.0
    C0000420  R0000098  1.0
    C0000420  R0000909  -1.0
    C0000421  R0000101  -1.0
    C0000421  R0000118  1.0
    C0000421  R0000686  -1.0
    C0000421  R0000688  1.0
    C0000422  R0000100  -1.0
    C0000422  R0000117  1.0
    C0000422  R0000686  -1.0
    C0000422  R0000688  1.0
    C0000423  R0000099  -1.0
    C0000423  R0000116  1.0
    C0000423  R0000686  -1.0
    C0000423  R0000688  1.0
    C0000424  R0000107  -1.0
    C0000424  R0000124  1.0
    C0000424  R0000686  -1.0
    C0000424  R0000688  1.0
    C0000425  R0000106  -1.0
    C0000425  R0000123  1.0
    C0000425  R0000686  -1.0
    C0000425  R0000688  1.0
    C0000426  R0000109  -1.0
    C0000426  R0000126  1.0
    C0000426  R0000686  -1.0
    C0000426  R0000688  1.0
    C0000427  R0000108  -1.0
    C0000427  R0000125  1.0
    C0000427  R0000686  -1.0
    C0000427  R0000688  1.0
    C0000428  R0000098  -1.0
    C0000428  R0000115  1.0
    C0000428  R0000686  -1.0
    C0000428  R0000688  1.0
    C0000429  R0000475  -1.0
    C0000429  R0000476  1.0
    C0000430  R0000252  1.0
    C0000430  R0000262  -1.0
    C0000430  R0000605  -1.0
    C0000430  R0000606  1.0
    C0000430  R0000794  1.0
    C0000430  R0000945  -1.0
    C0000431  R0000252  1.0
    C0000431  R0000262  -1.0
    C0000431  R0000605  -1.0
    C0000431  R0000606  1.0
    C0000431  R0000794  1.0
    C0000431  R0000945  -1.0
    C0000432  R0000244  2.0
    C0000432  R0000645  -1.0
    C0000433  R0000244  1.0
    C0000433  R0000340  1.0
    C0000433  R0000342  -1.0
    C0000434  R0000500  -1.0
    C0000434  R0000971  1.0
    C0000434  R0000972  -1.0
    C0000435  R0000500  -1.0
    C0000435  R0000971  1.0
    C0000435  R0000972  -1.0
    C0000436  R0000500  -1.0
    C0000436  R0000971  1.0
    C0000436  R0000972  -1.0
    C0000437  R0000453  -1.0
    C0000437  R0000638  1.0
    C0000438  R0000452  -1.0
    C0000438  R0000637  1.0
    C0000439  R0000525  -1.0
    C0000439  R0000686  -1.0
    C0000439  R0000688  1.0
    C0000439  R0000979  1.0
    C0000440  R0000190  -1.0
    C0000440  R0000794  1.0
    C0000440  R0000965  1.0
    C0000440  R0000966  -1.0
    C0000441  R0000500  -1.0
    C0000441  R0000966  1.0
    C0000441  R0000967  -1.0
    C0000442  R0000157  1.0
    C0000442  R0000317  1.0
    C0000442  R0000574  -1.0
    C0000443  R0000229  1.0
    C0000443  R0000261  -1.0
    C0000443  R0000340  -1.0
    C0000443  R0000341  1.0
    C0000444  R0000962  -1.0
    C0000444  R0000964  1.0
    C0000445  R0000244  1.0
    C0000445  R0000467  -1.0
    C0000446  R0000340  1.0
    C0000446  R0000464  -1.0
    C0000447  R0000341  -1.0
    C0000447  R0000794  1.0
    C0000447  R0000962  1.0
    C0000447  R0000974  -1.0
    C0000448  R0000341  -1.0
    C0000448  R0000346  1.0
    C0000448  R0000962  1.0
    C0000448  R0000964  -1.0
    C0000449  R0000474  -1.0
    C0000449  R0000574  1.0
    C0000450  R0000500  -1.0
    C0000450  R0000524  -1.0
    C0000450  R0000587  1.0
    C0000451  R0000500  -1.0
    C0000451  R0000592  1.0
    C0000451  R0000631  -1.0
    C0000452  R0000500  -1.0
    C0000452  R0000600  1.0
    C0000452  R0000659  -1.0
    C0000453  R0000500  -1.0
    C0000453  R0000605  1.0
    C0000453  R0000755  -1.0
    C0000454  R0000500  -1.0
    C0000454  R0000608  1.0
    C0000454  R0000782  -1.0
    C0000455  R0000500  -1.0
    C0000455  R0000619  1.0
    C0000455  R0000957  -1.0
    C0000456  R0000500  -1.0
    C0000456  R0000623  1.0
    C0000456  R0000958  -1.0
    C0000457  R0000500  -1.0
    C0000457  R0000626  1.0
    C0000457  R0000975  -1.0
    C0000458  R0000500  -1.0
    C0000458  R0000612  1.0
    C0000458  R0000839  -1.0
    C0000459  R0000500  -1.0
    C0000459  R0000615  1.0
    C0000459  R0000882  -1.0
    C0000460  R0000236  -1.0
    C0000460  R0000500  -1.0
    C0000460  R0000553  1.0
    C0000461  R0000500  -1.0
    C0000461  R0000596  1.0
    C0000461  R0000636  -1.0
    C0000462  R0000500  -1.0
    C0000462  R0000603  1.0
    C0000462  R0000729  -1.0
    C0000463  R0000257  -1.0
    C0000463  R0000500  -1.0
    C0000463  R0000556  1.0
    C0000464  R0000258  -1.0
    C0000464  R0000500  -1.0
    C0000464  R0000558  1.0
    C0000465  R0000259  -1.0
    C0000465  R0000500  -1.0
    C0000465  R0000561  1.0
    C0000466  R0000326  -1.0
    C0000466  R0000500  -1.0
    C0000466  R0000568  1.0
    C0000467  R0000482  1.0
    C0000467  R0000488  -1.0
    C0000467  R0000500  -1.0
    C0000468  R0000468  -1.0
    C0000468  R0000500  -1.0
    C0000468  R0000577  1.0
    C0000469  R0000500  -1.0
    C0000469  R0000513  -1.0
    C0000469  R0000582  1.0
    C0000470  R0000177  1.0
    C0000470  R0000317  1.0
    C0000470  R0000483  -1.0
    C0000470  R0000687  -1.0
    C0000470  R0000689  1.0
    C0000470  R0000697  1.0
    C0000470  R0000873  -1.0
    C0000471  R0000176  1.0
    C0000471  R0000317  1.0
    C0000471  R0000482  -1.0
    C0000471  R0000686  -1.0
    C0000471  R0000688  1.0
    C0000471  R0000697  1.0
    C0000471  R0000872  -1.0
    C0000472  R0000318  1.0
    C0000472  R0000483  -1.0
    C0000472  R0000633  -1.0
    C0000472  R0000833  1.0
    C0000473  R0000308  1.0
    C0000473  R0000481  -1.0
    C0000473  R0000844  1.0
    C0000474  R0000082  -1.0
    C0000474  R0000574  1.0
    C0000474  R0000690  1.0
    C0000474  R0000692  -1.0
    C0000474  R0000697  -1.0
    C0000475  R0000082  1.0
    C0000475  R0000574  -1.0
    C0000475  R0000686  -1.0
    C0000475  R0000688  1.0
    C0000475  R0000697  1.0
    C0000476  R0000082  -1.0
    C0000476  R0000574  1.0
    C0000476  R0000690  1.0
    C0000476  R0000692  -1.0
    C0000476  R0000697  -1.0
    C0000477  R0000266  -1.0
    C0000477  R0000345  1.0
    C0000477  R0000574  1.0
    C0000477  R0000577  -1.0
    C0000478  R0000481  1.0
    C0000478  R0000491  -1.0
    C0000479  R0000480  1.0
    C0000479  R0000492  -1.0
    C0000480  R0000346  1.0
    C0000480  R0000484  -1.0
    C0000480  R0000732  -1.0
    C0000481  R0000229  1.0
    C0000481  R0000244  -1.0
    C0000481  R0000245  1.0
    C0000481  R0000261  -1.0
    C0000482  R0000229  1.0
    C0000482  R0000247  -1.0
    C0000482  R0000261  -1.0
    C0000482  R0000350  1.0
    C0000483  R0000229  1.0
    C0000483  R0000261  -1.0
    C0000483  R0000268  -1.0
    C0000483  R0000269  1.0
    C0000484  R0000229  1.0
    C0000484  R0000261  -1.0
    C0000484  R0000574  -1.0
    C0000484  R0000577  1.0
    C0000484  R0000697  -1.0
    C0000484  R0000732  1.0
    C0000485  R0000252  1.0
    C0000485  R0000261  -1.0
    C0000485  R0000577  -1.0
    C0000485  R0000578  1.0
    C0000485  R0000794  1.0
    C0000486  R0000018  1.0
    C0000486  R0000472  -1.0
    C0000486  R0000658  -1.0
    C0000487  R0000011  1.0
    C0000487  R0000018  -1.0
    C0000487  R0000472  1.0
    C0000488  R0000012  1.0
    C0000488  R0000019  -1.0
    C0000488  R0000473  1.0
    C0000489  R0000472  2.0
    C0000489  R0000690  1.0
    C0000489  R0000692  -1.0
    C0000489  R0000740  -1.0
    C0000490  R0000082  -1.0
    C0000490  R0000574  2.0
    C0000490  R0000577  -1.0
    C0000490  R0000686  1.0
    C0000490  R0000688  -1.0
    C0000491  R0000202  -1.0
    C0000491  R0000482  -1.0
    C0000491  R0000615  1.0
    C0000492  R0000213  -1.0
    C0000492  R0000320  1.0
    C0000492  R0000345  -1.0
    C0000492  R0000670  1.0
    C0000493  R0000197  -1.0
    C0000493  R0000317  1.0
    C0000493  R0000356  1.0
    C0000493  R0000690  -1.0
    C0000493  R0000692  1.0
    C0000494  R0000197  -1.0
    C0000494  R0000317  1.0
    C0000494  R0000356  1.0
    C0000494  R0000690  -1.0
    C0000494  R0000692  1.0
    C0000495  R0000258  -1.0
    C0000495  R0000500  -1.0
    C0000495  R0000558  1.0
    C0000496  R0000326  -1.0
    C0000496  R0000500  -1.0
    C0000496  R0000568  1.0
    C0000497  R0000468  -1.0
    C0000497  R0000500  -1.0
    C0000497  R0000577  1.0
    C0000498  R0000500  -1.0
    C0000498  R0000592  1.0
    C0000498  R0000631  -1.0
    C0000499  R0000500  -1.0
    C0000499  R0000600  1.0
    C0000499  R0000659  -1.0
    C0000500  R0000500  -1.0
    C0000500  R0000612  1.0
    C0000500  R0000839  -1.0
    C0000501  R0000500  -1.0
    C0000501  R0000615  1.0
    C0000501  R0000882  -1.0
    C0000502  R0000478  -1.0
    C0000502  R0000686  1.0
    C0000502  R0000688  -1.0
    C0000502  R0000844  1.0
    C0000503  R0000478  -1.0
    C0000503  R0000686  1.0
    C0000503  R0000688  -1.0
    C0000503  R0000844  1.0
    C0000504  R0000346  1.0
    C0000504  R0000484  -1.0
    C0000504  R0000732  -1.0
    C0000505  R0000046  1.0
    C0000505  R0000147  -1.0
    C0000506  R0000085  1.0
    C0000506  R0000146  -1.0
    C0000507  R0000085  1.0
    C0000507  R0000146  -1.0
    C0000508  R0000085  1.0
    C0000508  R0000146  -1.0
    C0000509  R0000219  1.0
    C0000509  R0000220  -1.0
    C0000509  R0000320  1.0
    C0000509  R0000844  -1.0
    C0000510  R0000220  -1.0
    C0000510  R0000221  1.0
    C0000510  R0000320  1.0
    C0000510  R0000478  -1.0
    C0000511  R0000472  -2.0
    C0000511  R0000502  -1.0
    C0000511  R0000740  1.0
    C0000512  R0000472  -2.0
    C0000512  R0000502  -1.0
    C0000512  R0000740  1.0
    C0000513  R0000252  1.0
    C0000513  R0000261  -1.0
    C0000513  R0000482  -1.0
    C0000513  R0000581  1.0
    C0000513  R0000794  1.0
    C0000513  R0000935  -1.0
    C0000514  R0000252  1.0
    C0000514  R0000261  -1.0
    C0000514  R0000482  -1.0
    C0000514  R0000581  1.0
    C0000514  R0000794  1.0
    C0000514  R0000935  -1.0
    C0000515  R0000028  1.0
    C0000515  R0000961  1.0
    C0000515  R0000964  -1.0
    C0000516  R0000229  1.0
    C0000516  R0000261  -1.0
    C0000516  R0000459  1.0
    C0000516  R0000568  -1.0
    C0000516  R0000574  -1.0
    C0000516  R0000732  1.0
    C0000517  R0000229  1.0
    C0000517  R0000261  -1.0
    C0000517  R0000459  -1.0
    C0000517  R0000472  1.0
    C0000517  R0000482  -1.0
    C0000517  R0000732  1.0
    C0000518  R0000484  1.0
    C0000518  R0000961  1.0
    C0000518  R0000964  -1.0
    C0000519  R0000484  1.0
    C0000519  R0000961  1.0
    C0000519  R0000964  -1.0
    C0000520  R0000252  1.0
    C0000520  R0000261  -1.0
    C0000520  R0000489  1.0
    C0000520  R0000574  1.0
    C0000520  R0000577  -1.0
    C0000520  R0000794  1.0
    C0000520  R0000979  -1.0
    C0000521  R0000229  1.0
    C0000521  R0000261  -1.0
    C0000521  R0000460  1.0
    C0000521  R0000489  -1.0
    C0000522  R0000229  1.0
    C0000522  R0000261  -1.0
    C0000522  R0000389  1.0
    C0000522  R0000390  -1.0
    C0000523  R0000363  1.0
    C0000523  R0000366  -1.0
    C0000523  R0000460  1.0
    C0000523  R0000489  -1.0
    C0000524  R0000229  1.0
    C0000524  R0000261  -1.0
    C0000524  R0000476  -1.0
    C0000524  R0000844  1.0
    C0000525  R0000437  1.0
    C0000525  R0000438  -1.0
    C0000525  R0000478  1.0
    C0000525  R0000844  -1.0
    C0000526  R0000184  1.0
    C0000526  R0000318  1.0
    C0000526  R0000321  1.0
    C0000526  R0000483  -1.0
    C0000526  R0000859  -1.0
    C0000527  R0000317  4.0
    C0000527  R0000322  1.0
    C0000527  R0000973  -1.0
    C0000528  R0000317  2.0
    C0000528  R0000322  -1.0
    C0000528  R0000743  -1.0
    C0000528  R0000780  1.0
    C0000529  R0000743  -1.0
    C0000529  R0000779  1.0
    C0000529  R0000781  -1.0
    C0000530  R0000503  1.0
    C0000530  R0000779  -1.0
    C0000531  R0000183  -2.0
    C0000531  R0000775  1.0
    C0000532  R0000519  1.0
    C0000532  R0000697  4.0
    C0000532  R0000775  -4.0
    C0000533  R0000519  -1.0
    C0000533  R0000973  1.0
    C0000534  R0000214  -1.0
    C0000534  R0000230  1.0
    C0000534  R0000262  -1.0
    C0000534  R0000317  -1.0
    C0000534  R0000644  1.0
    C0000534  R0000733  1.0
    C0000535  R0000500  -1.0
    C0000535  R0000513  -1.0
    C0000535  R0000582  1.0
    C0000536  R0000190  -1.0
    C0000536  R0000261  -1.0
    C0000536  R0000680  1.0
    C0000536  R0000794  1.0
    C0000537  R0000583  1.0
    C0000537  R0000584  -1.0
    C0000537  R0000732  1.0
    C0000538  R0000092  1.0
    C0000538  R0000335  -1.0
    C0000539  R0000679  1.0
    C0000539  R0000680  -1.0
    C0000539  R0000794  1.0
    C0000540  R0000179  1.0
    C0000540  R0000679  -1.0
    C0000541  R0000582  1.0
    C0000541  R0000583  -1.0
    C0000541  R0000686  -2.0
    C0000541  R0000688  2.0
    C0000542  R0000082  1.0
    C0000542  R0000092  -1.0
    C0000542  R0000574  -1.0
    C0000542  R0000584  1.0
    C0000543  R0000001  1.0
    C0000543  R0000179  -1.0
    C0000544  R0000001  -1.0
    C0000544  R0000033  1.0
    C0000544  R0000335  1.0
    C0000544  R0000574  1.0
    C0000544  R0000577  -1.0
    C0000545  R0000013  -1.0
    C0000545  R0000023  1.0
    C0000545  R0000320  -1.0
    C0000545  R0000690  -2.0
    C0000545  R0000692  2.0
    C0000546  R0000013  -1.0
    C0000546  R0000023  1.0
    C0000546  R0000320  -1.0
    C0000546  R0000690  -2.0
    C0000546  R0000692  2.0
    C0000547  R0000023  -1.0
    C0000547  R0000210  1.0
    C0000547  R0000213  1.0
    C0000547  R0000320  -1.0
    C0000548  R0000582  -1.0
    C0000548  R0000666  1.0
    C0000548  R0000828  1.0
    C0000548  R0000830  -1.0
    C0000549  R0000308  1.0
    C0000549  R0000311  -1.0
    C0000549  R0000500  -1.0
    C0000550  R0000172  -1.0
    C0000550  R0000562  1.0
    C0000550  R0000690  1.0
    C0000550  R0000692  -1.0
    C0000550  R0000732  1.0
    C0000551  R0000172  1.0
    C0000551  R0000229  1.0
    C0000551  R0000261  -1.0
    C0000551  R0000561  -1.0
    C0000552  R0000562  -1.0
    C0000552  R0000586  1.0
    C0000552  R0000686  1.0
    C0000552  R0000688  -1.0
    C0000553  R0000562  -1.0
    C0000553  R0000586  1.0
    C0000553  R0000690  1.0
    C0000553  R0000692  -1.0
    C0000554  R0000476  1.0
    C0000554  R0000732  1.0
    C0000554  R0000844  -1.0
    C0000555  R0000190  -1.0
    C0000555  R0000520  -1.0
    C0000555  R0000525  1.0
    C0000555  R0000794  1.0
    C0000556  R0000190  -1.0
    C0000556  R0000489  1.0
    C0000556  R0000496  -1.0
    C0000556  R0000794  1.0
    C0000557  R0000800  -1.0
    C0000557  R0000906  1.0
    C0000558  R0000809  -1.0
    C0000558  R0000917  1.0
    C0000559  R0000813  -1.0
    C0000559  R0000921  1.0
    C0000560  R0000802  -1.0
    C0000560  R0000908  1.0
    C0000561  R0000804  -1.0
    C0000561  R0000915  1.0
    C0000562  R0000815  -1.0
    C0000562  R0000925  1.0
    C0000563  R0000807  -1.0
    C0000563  R0000919  1.0
    C0000564  R0000811  -1.0
    C0000564  R0000923  1.0
    C0000565  R0000252  1.0
    C0000565  R0000261  -1.0
    C0000565  R0000582  -1.0
    C0000565  R0000585  1.0
    C0000565  R0000794  1.0
    C0000565  R0000936  -1.0
    C0000566  R0000229  1.0
    C0000566  R0000245  1.0
    C0000566  R0000261  -1.0
    C0000566  R0000268  -1.0
    C0000567  R0000229  1.0
    C0000567  R0000244  -1.0
    C0000567  R0000245  1.0
    C0000567  R0000261  -1.0
    C0000568  R0000229  1.0
    C0000568  R0000247  -1.0
    C0000568  R0000261  -1.0
    C0000568  R0000350  1.0
    C0000569  R0000229  1.0
    C0000569  R0000261  -1.0
    C0000569  R0000266  1.0
    C0000569  R0000337  -1.0
    C0000570  R0000229  1.0
    C0000570  R0000245  1.0
    C0000570  R0000261  -1.0
    C0000570  R0000268  -1.0
    C0000571  R0000229  1.0
    C0000571  R0000244  -1.0
    C0000571  R0000245  1.0
    C0000571  R0000261  -1.0
    C0000572  R0000229  1.0
    C0000572  R0000247  -1.0
    C0000572  R0000261  -1.0
    C0000572  R0000350  1.0
    C0000573  R0000229  1.0
    C0000573  R0000261  -1.0
    C0000573  R0000266  1.0
    C0000573  R0000337  -1.0
    C0000574  R0000244  1.0
    C0000574  R0000467  -1.0
    C0000575  R0000337  1.0
    C0000575  R0000450  -1.0
    C0000576  R0000247  1.0
    C0000576  R0000650  -1.0
    C0000577  R0000244  1.0
    C0000577  R0000467  -1.0
    C0000578  R0000340  1.0
    C0000578  R0000464  -1.0
    C0000579  R0000337  1.0
    C0000579  R0000450  -1.0
    C0000580  R0000247  1.0
    C0000580  R0000650  -1.0
    C0000581  R0000244  1.0
    C0000581  R0000467  -1.0
    C0000582  R0000244  1.0
    C0000582  R0000467  -1.0
    C0000583  R0000340  1.0
    C0000583  R0000464  -1.0
    C0000584  R0000337  1.0
    C0000584  R0000450  -1.0
    C0000585  R0000247  1.0
    C0000585  R0000650  -1.0
    C0000586  R0000244  1.0
    C0000586  R0000467  -1.0
    C0000587  R0000337  1.0
    C0000587  R0000450  -1.0
    C0000588  R0000247  1.0
    C0000588  R0000650  -1.0
    C0000589  R0000340  1.0
    C0000589  R0000464  -1.0
    C0000590  R0000244  1.0
    C0000590  R0000467  -1.0
    C0000591  R0000337  1.0
    C0000591  R0000450  -1.0
    C0000592  R0000247  1.0
    C0000592  R0000650  -1.0
    C0000593  R0000244  1.0
    C0000593  R0000467  -1.0
    C0000594  R0000337  1.0
    C0000594  R0000450  -1.0
    C0000595  R0000247  1.0
    C0000595  R0000650  -1.0
    C0000596  R0000244  1.0
    C0000596  R0000467  -1.0
    C0000597  R0000337  1.0
    C0000597  R0000450  -1.0
    C0000598  R0000247  1.0
    C0000598  R0000650  -1.0
    C0000599  R0000244  1.0
    C0000599  R0000467  -1.0
    C0000600  R0000337  1.0
    C0000600  R0000450  -1.0
    C0000601  R0000247  1.0
    C0000601  R0000650  -1.0
    C0000602  R0000244  1.0
    C0000602  R0000467  -1.0
    C0000603  R0000337  1.0
    C0000603  R0000450  -1.0
    C0000604  R0000247  1.0
    C0000604  R0000650  -1.0
    C0000605  R0000244  1.0
    C0000605  R0000467  -1.0
    C0000606  R0000244  1.0
    C0000606  R0000467  -1.0
    C0000607  R0000337  1.0
    C0000607  R0000450  -1.0
    C0000608  R0000247  1.0
    C0000608  R0000650  -1.0
    C0000609  R0000244  1.0
    C0000609  R0000467  -1.0
    C0000610  R0000337  1.0
    C0000610  R0000450  -1.0
    C0000611  R0000247  1.0
    C0000611  R0000650  -1.0
    C0000612  R0000244  1.0
    C0000612  R0000467  -1.0
    C0000613  R0000337  1.0
    C0000613  R0000450  -1.0
    C0000614  R0000247  1.0
    C0000614  R0000650  -1.0
    C0000615  R0000244  1.0
    C0000615  R0000467  -1.0
    C0000616  R0000337  1.0
    C0000616  R0000450  -1.0
    C0000617  R0000247  1.0
    C0000617  R0000650  -1.0
    C0000618  R0000244  1.0
    C0000618  R0000467  -1.0
    C0000619  R0000337  1.0
    C0000619  R0000450  -1.0
    C0000620  R0000247  1.0
    C0000620  R0000650  -1.0
    C0000621  R0000244  1.0
    C0000621  R0000467  -1.0
    C0000622  R0000340  1.0
    C0000622  R0000464  -1.0
    C0000623  R0000337  1.0
    C0000623  R0000450  -1.0
    C0000624  R0000247  1.0
    C0000624  R0000650  -1.0
    C0000625  R0000472  -2.0
    C0000625  R0000502  -1.0
    C0000625  R0000740  1.0
    C0000626  R0000487  1.0
    C0000626  R0000541  -1.0
    C0000626  R0000856  1.0
    C0000627  R0000487  1.0
    C0000627  R0000541  -1.0
    C0000627  R0000856  1.0
    C0000628  R0000083  1.0
    C0000628  R0000318  1.0
    C0000628  R0000542  -1.0
    C0000628  R0000687  -1.0
    C0000628  R0000689  1.0
    C0000629  R0000400  1.0
    C0000629  R0000543  -1.0
    C0000630  R0000542  -1.0
    C0000630  R0000691  -1.0
    C0000630  R0000693  1.0
    C0000630  R0000739  1.0
    C0000631  R0000083  1.0
    C0000631  R0000318  1.0
    C0000631  R0000739  -1.0
    C0000632  R0000541  -1.0
    C0000632  R0000690  -1.0
    C0000632  R0000692  1.0
    C0000632  R0000738  1.0
    C0000633  R0000082  1.0
    C0000633  R0000317  1.0
    C0000633  R0000738  -1.0
    C0000634  R0000541  -1.0
    C0000634  R0000690  -1.0
    C0000634  R0000692  1.0
    C0000634  R0000738  1.0
    C0000635  R0000082  1.0
    C0000635  R0000317  1.0
    C0000635  R0000738  -1.0
    C0000636  R0000099  1.0
    C0000636  R0000116  -1.0
    C0000636  R0000690  1.0
    C0000636  R0000692  -1.0
    C0000637  R0000100  1.0
    C0000637  R0000117  -1.0
    C0000637  R0000690  1.0
    C0000637  R0000692  -1.0
    C0000638  R0000101  1.0
    C0000638  R0000118  -1.0
    C0000638  R0000690  1.0
    C0000638  R0000692  -1.0
    C0000639  R0000102  1.0
    C0000639  R0000119  -1.0
    C0000639  R0000690  1.0
    C0000639  R0000692  -1.0
    C0000640  R0000103  1.0
    C0000640  R0000120  -1.0
    C0000640  R0000690  1.0
    C0000640  R0000692  -1.0
    C0000641  R0000104  1.0
    C0000641  R0000121  -1.0
    C0000641  R0000690  1.0
    C0000641  R0000692  -1.0
    C0000642  R0000105  1.0
    C0000642  R0000122  -1.0
    C0000642  R0000690  1.0
    C0000642  R0000692  -1.0
    C0000643  R0000252  1.0
    C0000643  R0000261  -1.0
    C0000643  R0000587  -1.0
    C0000643  R0000589  1.0
    C0000643  R0000794  1.0
    C0000643  R0000937  -1.0
    C0000644  R0000081  1.0
    C0000644  R0000616  -1.0
    C0000644  R0000698  1.0
    C0000645  R0000051  1.0
    C0000645  R0000081  -1.0
    C0000645  R0000318  1.0
    C0000645  R0000797  -1.0
    C0000646  R0000053  1.0
    C0000646  R0000318  1.0
    C0000646  R0000797  -2.0
    C0000647  R0000006  1.0
    C0000647  R0000007  -1.0
    C0000648  R0000003  -1.0
    C0000648  R0000128  1.0
    C0000649  R0000004  -1.0
    C0000649  R0000130  1.0
    C0000650  R0000007  1.0
    C0000650  R0000053  -1.0
    C0000650  R0000691  1.0
    C0000650  R0000693  -1.0
    C0000651  R0000004  1.0
    C0000651  R0000051  -1.0
    C0000651  R0000691  1.0
    C0000651  R0000693  -1.0
    C0000652  R0000016  1.0
    C0000652  R0000063  -1.0
    C0000652  R0000691  1.0
    C0000652  R0000693  -1.0
    C0000653  R0000525  -1.0
    C0000653  R0000686  -1.0
    C0000653  R0000688  1.0
    C0000653  R0000979  1.0
    C0000654  R0000525  -1.0
    C0000654  R0000686  -1.0
    C0000654  R0000688  1.0
    C0000654  R0000979  1.0
    C0000655  R0000045  -1.0
    C0000655  R0000665  1.0
    C0000655  R0000732  1.0
    C0000656  R0000045  1.0
    C0000656  R0000245  -1.0
    C0000657  R0000040  -1.0
    C0000657  R0000041  1.0
    C0000657  R0000732  1.0
    C0000658  R0000037  1.0
    C0000658  R0000039  -1.0
    C0000658  R0000732  1.0
    C0000659  R0000037  1.0
    C0000659  R0000041  -1.0
    C0000659  R0000732  1.0
    C0000660  R0000038  -1.0
    C0000660  R0000039  1.0
    C0000660  R0000732  1.0
    C0000661  R0000040  -1.0
    C0000661  R0000041  1.0
    C0000661  R0000732  1.0
    C0000662  R0000037  1.0
    C0000662  R0000039  -1.0
    C0000662  R0000732  1.0
    C0000663  R0000037  1.0
    C0000663  R0000041  -1.0
    C0000663  R0000732  1.0
    C0000664  R0000038  -1.0
    C0000664  R0000039  1.0
    C0000664  R0000732  1.0
    C0000665  R0000040  -1.0
    C0000665  R0000041  1.0
    C0000665  R0000732  1.0
    C0000666  R0000040  -1.0
    C0000666  R0000041  1.0
    C0000666  R0000732  1.0
    C0000667  R0000229  6.0
    C0000667  R0000261  -6.0
    C0000667  R0000540  1.0
    C0000667  R0000665  -1.0
    C0000668  R0000732  2.0
    C0000668  R0000794  -1.0
    C0000669  R0000037  -1.0
    C0000669  R0000531  1.0
    C0000669  R0000648  -1.0
    C0000670  R0000037  -1.0
    C0000670  R0000532  1.0
    C0000670  R0000649  -1.0
    C0000671  R0000309  1.0
    C0000671  R0000393  1.0
    C0000671  R0000760  -1.0
    C0000672  R0000037  1.0
    C0000672  R0000334  1.0
    C0000672  R0000393  -1.0
    C0000672  R0000533  -1.0
    C0000673  R0000042  1.0
    C0000673  R0000393  -1.0
    C0000673  R0000534  -1.0
    C0000673  R0000745  1.0
    C0000674  R0000045  1.0
    C0000674  R0000334  1.0
    C0000674  R0000533  -1.0
    C0000675  R0000045  1.0
    C0000675  R0000534  -1.0
    C0000675  R0000745  1.0
    C0000676  R0000253  1.0
    C0000676  R0000262  -1.0
    C0000676  R0000587  -1.0
    C0000676  R0000590  1.0
    C0000676  R0000795  1.0
    C0000676  R0000938  -1.0
    C0000677  R0000500  -1.0
    C0000677  R0000660  -1.0
    C0000677  R0000665  1.0
    C0000678  R0000500  -1.0
    C0000678  R0000660  -1.0
    C0000678  R0000665  1.0
    C0000679  R0000011  1.0
    C0000679  R0000500  -1.0
    C0000679  R0000628  -1.0
    C0000680  R0000500  -1.0
    C0000680  R0000796  1.0
    C0000680  R0000798  -1.0
    C0000681  R0000083  -1.0
    C0000681  R0000318  1.0
    C0000681  R0000321  -1.0
    C0000681  R0000687  -1.0
    C0000681  R0000689  1.0
    C0000681  R0000859  1.0
    C0000682  R0000000  1.0
    C0000682  R0000270  -1.0
    C0000682  R0000460  2.0
    C0000682  R0000462  -2.0
    C0000683  R0000252  1.0
    C0000683  R0000261  -1.0
    C0000683  R0000596  -1.0
    C0000683  R0000598  1.0
    C0000683  R0000794  1.0
    C0000683  R0000941  -1.0
    C0000684  R0000000  1.0
    C0000684  R0000270  -1.0
    C0000684  R0000460  2.0
    C0000684  R0000462  -2.0
    C0000685  R0000000  1.0
    C0000685  R0000270  -1.0
    C0000685  R0000460  2.0
    C0000685  R0000462  -2.0
    C0000686  R0000000  1.0
    C0000686  R0000270  -1.0
    C0000686  R0000460  2.0
    C0000686  R0000462  -2.0
    C0000687  R0000000  1.0
    C0000687  R0000270  -1.0
    C0000687  R0000460  2.0
    C0000687  R0000462  -2.0
    C0000688  R0000000  1.0
    C0000688  R0000270  -1.0
    C0000688  R0000460  2.0
    C0000688  R0000462  -2.0
    C0000689  R0000320  1.0
    C0000689  R0000334  1.0
    C0000689  R0000634  -1.0
    C0000689  R0000851  -1.0
    C0000690  R0000320  1.0
    C0000690  R0000634  -1.0
    C0000690  R0000745  1.0
    C0000690  R0000769  -1.0
    C0000691  R0000320  1.0
    C0000691  R0000334  1.0
    C0000691  R0000634  -1.0
    C0000691  R0000851  -1.0
    C0000692  R0000320  1.0
    C0000692  R0000634  -1.0
    C0000692  R0000745  1.0
    C0000692  R0000769  -1.0
    C0000693  R0000214  1.0
    C0000693  R0000321  -1.0
    C0000693  R0000397  1.0
    C0000693  R0000826  -1.0
    C0000694  R0000096  1.0
    C0000694  R0000317  1.0
    C0000694  R0000320  1.0
    C0000694  R0000509  -1.0
    C0000694  R0000612  -1.0
    C0000695  R0000096  1.0
    C0000695  R0000317  1.0
    C0000695  R0000320  1.0
    C0000695  R0000509  -1.0
    C0000695  R0000612  -1.0
    C0000696  R0000732  1.0
    C0000696  R0000851  1.0
    C0000696  R0000852  -1.0
    C0000697  R0000732  1.0
    C0000697  R0000769  1.0
    C0000697  R0000770  -1.0
    C0000698  R0000229  1.0
    C0000698  R0000261  -1.0
    C0000698  R0000851  -1.0
    C0000698  R0000852  1.0
    C0000699  R0000229  1.0
    C0000699  R0000261  -1.0
    C0000699  R0000769  -1.0
    C0000699  R0000770  1.0
    C0000700  R0000229  1.0
    C0000700  R0000261  -1.0
    C0000700  R0000851  -1.0
    C0000700  R0000852  1.0
    C0000701  R0000229  1.0
    C0000701  R0000261  -1.0
    C0000701  R0000769  -1.0
    C0000701  R0000770  1.0
    C0000702  R0000067  1.0
    C0000702  R0000113  -1.0
    C0000703  R0000067  1.0
    C0000703  R0000069  -1.0
    C0000704  R0000067  -1.0
    C0000704  R0000168  1.0
    C0000704  R0000317  1.0
    C0000704  R0000686  -1.0
    C0000704  R0000688  1.0
    C0000705  R0000006  -1.0
    C0000705  R0000068  1.0
    C0000705  R0000214  -1.0
    C0000705  R0000321  1.0
    C0000706  R0000294  -1.0
    C0000706  R0000634  1.0
    C0000707  R0000397  -1.0
    C0000707  R0000633  1.0
    C0000707  R0000687  -1.0
    C0000707  R0000689  1.0
    C0000708  R0000394  -1.0
    C0000708  R0000732  1.0
    C0000708  R0000756  1.0
    C0000709  R0000320  1.0
    C0000709  R0000393  -1.0
    C0000709  R0000481  1.0
    C0000709  R0000760  -1.0
    C0000710  R0000037  -1.0
    C0000710  R0000041  1.0
    C0000710  R0000229  1.0
    C0000710  R0000261  -1.0
    C0000711  R0000230  1.0
    C0000711  R0000262  -1.0
    C0000711  R0000321  -1.0
    C0000711  R0000544  -1.0
    C0000711  R0000545  1.0
    C0000711  R0000733  1.0
    C0000712  R0000230  1.0
    C0000712  R0000262  -1.0
    C0000712  R0000321  -1.0
    C0000712  R0000733  1.0
    C0000712  R0000858  -1.0
    C0000712  R0000859  1.0
    C0000713  R0000500  -1.0
    C0000713  R0000596  1.0
    C0000713  R0000636  -1.0
    C0000714  R0000082  1.0
    C0000714  R0000596  1.0
    C0000714  R0000685  -1.0
    C0000714  R0000686  -1.0
    C0000714  R0000688  1.0
    C0000715  R0000079  1.0
    C0000715  R0000318  1.0
    C0000715  R0000517  -1.0
    C0000715  R0000687  -1.0
    C0000715  R0000689  1.0
    C0000716  R0000252  1.0
    C0000716  R0000261  -1.0
    C0000716  R0000550  -1.0
    C0000716  R0000551  1.0
    C0000716  R0000690  1.0
    C0000716  R0000692  -1.0
    C0000716  R0000794  1.0
    C0000717  R0000252  1.0
    C0000717  R0000261  -1.0
    C0000717  R0000550  -1.0
    C0000717  R0000551  1.0
    C0000717  R0000686  1.0
    C0000717  R0000688  -1.0
    C0000717  R0000794  1.0
    C0000718  R0000065  1.0
    C0000718  R0000082  -1.0
    C0000718  R0000213  -1.0
    C0000718  R0000320  1.0
    C0000719  R0000066  1.0
    C0000719  R0000083  -1.0
    C0000719  R0000214  -1.0
    C0000719  R0000321  1.0
    C0000720  R0000065  1.0
    C0000720  R0000082  -1.0
    C0000720  R0000213  -1.0
    C0000720  R0000320  1.0
    C0000721  R0000275  1.0
    C0000721  R0000517  -1.0
    C0000722  R0000551  -1.0
    C0000722  R0000574  -1.0
    C0000722  R0000685  1.0
    C0000722  R0000690  1.0
    C0000722  R0000692  -1.0
    C0000723  R0000318  1.0
    C0000723  R0000638  -1.0
    C0000723  R0000691  -1.0
    C0000723  R0000693  1.0
    C0000723  R0000797  1.0
    C0000724  R0000500  -1.0
    C0000724  R0000645  1.0
    C0000724  R0000661  -1.0
    C0000725  R0000244  2.0
    C0000725  R0000645  -1.0
    C0000726  R0000500  -1.0
    C0000726  R0000637  1.0
    C0000726  R0000646  -1.0
    C0000727  R0000244  2.0
    C0000727  R0000645  -1.0
    C0000728  R0000218  -1.0
    C0000728  R0000321  1.0
    C0000728  R0000642  1.0
    C0000728  R0000644  -1.0
    C0000729  R0000638  -1.0
    C0000729  R0000687  -1.0
    C0000729  R0000689  1.0
    C0000729  R0000735  1.0
    C0000730  R0000637  -1.0
    C0000730  R0000686  -1.0
    C0000730  R0000688  1.0
    C0000730  R0000734  1.0
    C0000731  R0000637  -1.0
    C0000731  R0000686  -1.0
    C0000731  R0000688  1.0
    C0000731  R0000734  1.0
    C0000732  R0000697  1.0
    C0000732  R0000699  -1.0
    C0000733  R0000697  1.0
    C0000733  R0000699  -1.0
    C0000734  R0000697  1.0
    C0000734  R0000699  -1.0
    C0000735  R0000252  1.0
    C0000735  R0000261  -1.0
    C0000735  R0000600  -1.0
    C0000735  R0000601  1.0
    C0000735  R0000794  1.0
    C0000735  R0000943  -1.0
    C0000736  R0000828  1.0
    C0000736  R0000830  -1.0
    C0000736  R0000842  1.0
    C0000736  R0000973  -1.0
    C0000737  R0000518  1.0
    C0000737  R0000690  3.0
    C0000737  R0000692  -3.0
    C0000737  R0000865  -1.0
    C0000738  R0000177  -1.0
    C0000738  R0000186  1.0
    C0000738  R0000691  1.0
    C0000738  R0000693  -1.0
    C0000739  R0000177  -1.0
    C0000739  R0000186  1.0
    C0000739  R0000691  1.0
    C0000739  R0000693  -1.0
    C0000740  R0000148  1.0
    C0000740  R0000227  -1.0
    C0000740  R0000229  1.0
    C0000740  R0000261  -1.0
    C0000741  R0000148  -1.0
    C0000741  R0000225  1.0
    C0000741  R0000741  1.0
    C0000741  R0000818  -1.0
    C0000741  R0000865  1.0
    C0000742  R0000204  1.0
    C0000742  R0000600  1.0
    C0000742  R0000656  -1.0
    C0000742  R0000709  -1.0
    C0000743  R0000204  1.0
    C0000743  R0000515  1.0
    C0000743  R0000518  -1.0
    C0000743  R0000709  -1.0
    C0000744  R0000204  1.0
    C0000744  R0000515  1.0
    C0000744  R0000518  -1.0
    C0000744  R0000709  -1.0
    C0000745  R0000213  -1.0
    C0000745  R0000320  1.0
    C0000745  R0000586  -1.0
    C0000745  R0000709  1.0
    C0000746  R0000225  -1.0
    C0000746  R0000252  1.0
    C0000746  R0000732  1.0
    C0000747  R0000227  1.0
    C0000747  R0000261  -1.0
    C0000747  R0000794  1.0
    C0000747  R0000863  -1.0
    C0000748  R0000187  -1.0
    C0000748  R0000515  -1.0
    C0000748  R0000600  1.0
    C0000748  R0000875  1.0
    C0000749  R0000229  1.0
    C0000749  R0000261  -1.0
    C0000749  R0000574  -1.0
    C0000749  R0000732  1.0
    C0000749  R0000872  -1.0
    C0000749  R0000874  1.0
    C0000750  R0000515  -1.0
    C0000750  R0000600  1.0
    C0000750  R0000828  1.0
    C0000750  R0000830  -1.0
    C0000751  R0000501  1.0
    C0000751  R0000732  -1.0
    C0000751  R0000733  1.0
    C0000752  R0000175  1.0
    C0000752  R0000177  -1.0
    C0000752  R0000691  -1.0
    C0000752  R0000693  1.0
    C0000753  R0000044  1.0
    C0000753  R0000230  1.0
    C0000753  R0000262  -1.0
    C0000753  R0000448  -1.0
    C0000753  R0000733  1.0
    C0000753  R0000873  -1.0
    C0000754  R0000044  1.0
    C0000754  R0000175  -1.0
    C0000755  R0000213  -1.0
    C0000755  R0000320  1.0
    C0000755  R0000487  -1.0
    C0000755  R0000637  1.0
    C0000756  R0000500  -1.0
    C0000756  R0000662  -1.0
    C0000756  R0000835  1.0
    C0000757  R0000500  -1.0
    C0000757  R0000645  1.0
    C0000757  R0000661  -1.0
    C0000758  R0000500  -1.0
    C0000758  R0000645  1.0
    C0000758  R0000661  -1.0
    C0000759  R0000253  1.0
    C0000759  R0000262  -1.0
    C0000759  R0000563  -1.0
    C0000759  R0000565  1.0
    C0000759  R0000795  1.0
    C0000759  R0000932  -1.0
    C0000760  R0000253  1.0
    C0000760  R0000262  -1.0
    C0000760  R0000471  -1.0
    C0000760  R0000580  1.0
    C0000760  R0000795  1.0
    C0000761  R0000253  1.0
    C0000761  R0000262  -1.0
    C0000761  R0000605  -1.0
    C0000761  R0000607  1.0
    C0000761  R0000795  1.0
    C0000761  R0000946  -1.0
    C0000762  R0000253  1.0
    C0000762  R0000262  -1.0
    C0000762  R0000597  -1.0
    C0000762  R0000599  1.0
    C0000762  R0000795  1.0
    C0000762  R0000942  -1.0
    C0000763  R0000253  1.0
    C0000763  R0000262  -1.0
    C0000763  R0000600  -1.0
    C0000763  R0000602  1.0
    C0000763  R0000794  1.0
    C0000763  R0000944  -1.0
    C0000764  R0000252  1.0
    C0000764  R0000261  -1.0
    C0000764  R0000556  -1.0
    C0000764  R0000557  1.0
    C0000764  R0000794  1.0
    C0000764  R0000930  -1.0
    C0000765  R0000040  1.0
    C0000765  R0000041  -1.0
    C0000765  R0000229  1.0
    C0000765  R0000261  -1.0
    C0000766  R0000253  1.0
    C0000766  R0000262  -1.0
    C0000766  R0000616  -1.0
    C0000766  R0000618  1.0
    C0000766  R0000794  1.0
    C0000766  R0000951  -1.0
    C0000767  R0000253  1.0
    C0000767  R0000262  -1.0
    C0000767  R0000620  -1.0
    C0000767  R0000622  1.0
    C0000767  R0000795  1.0
    C0000767  R0000956  -1.0
    C0000768  R0000253  1.0
    C0000768  R0000262  -1.0
    C0000768  R0000623  -1.0
    C0000768  R0000625  1.0
    C0000768  R0000795  1.0
    C0000768  R0000954  -1.0
    C0000769  R0000174  1.0
    C0000769  R0000176  -1.0
    C0000769  R0000686  -1.0
    C0000769  R0000688  1.0
    C0000770  R0000500  -1.0
    C0000770  R0000600  1.0
    C0000770  R0000659  -1.0
    C0000771  R0000500  -1.0
    C0000771  R0000600  1.0
    C0000771  R0000659  -1.0
    C0000772  R0000305  1.0
    C0000772  R0000323  -1.0
    C0000772  R0000433  -1.0
    C0000772  R0000794  1.0
    C0000773  R0000009  -1.0
    C0000773  R0000229  1.0
    C0000773  R0000261  -1.0
    C0000773  R0000317  1.0
    C0000773  R0000543  1.0
    C0000773  R0000732  1.0
    C0000774  R0000253  1.0
    C0000774  R0000262  -1.0
    C0000774  R0000592  -1.0
    C0000774  R0000595  1.0
    C0000774  R0000794  1.0
    C0000774  R0000940  -1.0
    C0000775  R0000213  -1.0
    C0000775  R0000320  1.0
    C0000775  R0000695  1.0
    C0000775  R0000751  -1.0
    C0000776  R0000213  -1.0
    C0000776  R0000320  1.0
    C0000776  R0000695  1.0
    C0000776  R0000751  -1.0
    C0000777  R0000441  -2.0
    C0000777  R0000442  2.0
    C0000777  R0000690  1.0
    C0000777  R0000692  -1.0
    C0000778  R0000686  1.0
    C0000778  R0000688  -1.0
    C0000778  R0000959  1.0
    C0000778  R0000960  -1.0
    C0000779  R0000686  1.0
    C0000779  R0000688  -1.0
    C0000779  R0000959  1.0
    C0000779  R0000960  -1.0
    C0000780  R0000687  1.0
    C0000780  R0000689  -1.0
    C0000780  R0000959  1.0
    C0000780  R0000960  -1.0
    C0000781  R0000500  1.0
    C0000781  R0000696  -1.0
    C0000781  R0000846  1.0
    C0000782  R0000112  -1.0
    C0000782  R0000528  1.0
    C0000782  R0000697  1.0
    C0000783  R0000242  -1.0
    C0000783  R0000553  1.0
    C0000783  R0000697  1.0
    C0000784  R0000458  -1.0
    C0000784  R0000574  1.0
    C0000784  R0000697  1.0
    C0000785  R0000320  1.0
    C0000785  R0000486  -1.0
    C0000785  R0000678  1.0
    C0000785  R0000871  -1.0
    C0000786  R0000190  -1.0
    C0000786  R0000702  -1.0
    C0000786  R0000703  1.0
    C0000786  R0000794  1.0
    C0000787  R0000191  -1.0
    C0000787  R0000704  1.0
    C0000787  R0000705  -1.0
    C0000787  R0000795  1.0
    C0000788  R0000216  1.0
    C0000788  R0000481  1.0
    C0000788  R0000760  -1.0
    C0000789  R0000240  -1.0
    C0000789  R0000244  2.0
    C0000790  R0000240  -1.0
    C0000790  R0000244  2.0
    C0000791  R0000501  1.0
    C0000791  R0000734  -1.0
    C0000791  R0000735  1.0
    C0000792  R0000209  -1.0
    C0000792  R0000691  1.0
    C0000792  R0000693  -1.0
    C0000792  R0000800  1.0
    C0000793  R0000139  -1.0
    C0000793  R0000691  1.0
    C0000793  R0000693  -1.0
    C0000793  R0000809  1.0
    C0000794  R0000143  -1.0
    C0000794  R0000691  1.0
    C0000794  R0000693  -1.0
    C0000794  R0000813  1.0
    C0000795  R0000133  -1.0
    C0000795  R0000691  1.0
    C0000795  R0000693  -1.0
    C0000795  R0000802  1.0
    C0000796  R0000135  -1.0
    C0000796  R0000691  1.0
    C0000796  R0000693  -1.0
    C0000796  R0000804  1.0
    C0000797  R0000145  -1.0
    C0000797  R0000691  1.0
    C0000797  R0000693  -1.0
    C0000797  R0000815  1.0
    C0000798  R0000137  -1.0
    C0000798  R0000691  1.0
    C0000798  R0000693  -1.0
    C0000798  R0000807  1.0
    C0000799  R0000141  -1.0
    C0000799  R0000691  1.0
    C0000799  R0000693  -1.0
    C0000799  R0000811  1.0
    C0000800  R0000082  1.0
    C0000800  R0000083  -1.0
    C0000800  R0000736  -1.0
    C0000800  R0000737  1.0
    C0000801  R0000082  1.0
    C0000801  R0000083  -1.0
    C0000801  R0000736  -1.0
    C0000801  R0000737  1.0
    C0000802  R0000743  -1.0
    C0000802  R0000868  1.0
    C0000802  R0000871  -1.0
    C0000803  R0000506  1.0
    C0000803  R0000509  -1.0
    C0000803  R0000743  -1.0
    C0000804  R0000719  1.0
    C0000804  R0000722  -1.0
    C0000804  R0000743  -1.0
    C0000805  R0000758  1.0
    C0000805  R0000759  -1.0
    C0000805  R0000828  1.0
    C0000805  R0000830  -1.0
    C0000806  R0000758  -1.0
    C0000806  R0000760  1.0
    C0000806  R0000828  1.0
    C0000806  R0000830  -1.0
    C0000807  R0000501  -1.0
    C0000807  R0000603  -1.0
    C0000807  R0000604  1.0
    C0000808  R0000437  -1.0
    C0000808  R0000438  1.0
    C0000808  R0000453  -1.0
    C0000808  R0000858  1.0
    C0000809  R0000076  1.0
    C0000809  R0000131  -1.0
    C0000809  R0000317  1.0
    C0000810  R0000015  1.0
    C0000810  R0000062  -1.0
    C0000810  R0000690  1.0
    C0000810  R0000692  -1.0
    C0000811  R0000229  1.0
    C0000811  R0000261  -1.0
    C0000811  R0000317  1.0
    C0000811  R0000734  -1.0
    C0000811  R0000767  1.0
    C0000812  R0000669  -1.0
    C0000812  R0000670  1.0
    C0000813  R0000344  1.0
    C0000813  R0000345  -1.0
    C0000814  R0000302  1.0
    C0000814  R0000309  -1.0
    C0000814  R0000323  -1.0
    C0000814  R0000794  1.0
    C0000815  R0000318  1.0
    C0000815  R0000633  -1.0
    C0000815  R0000797  -1.0
    C0000815  R0000826  1.0
    C0000816  R0000202  1.0
    C0000816  R0000317  1.0
    C0000816  R0000796  -1.0
    C0000817  R0000202  1.0
    C0000817  R0000317  1.0
    C0000817  R0000796  -1.0
    C0000818  R0000202  1.0
    C0000818  R0000317  1.0
    C0000818  R0000796  -1.0
    C0000819  R0000086  -1.0
    C0000819  R0000252  1.0
    C0000820  R0000086  -1.0
    C0000820  R0000252  1.0
    C0000821  R0000088  -1.0
    C0000821  R0000364  1.0
    C0000822  R0000090  -1.0
    C0000822  R0000525  1.0
    C0000823  R0000089  -1.0
    C0000823  R0000489  1.0
    C0000824  R0000087  -1.0
    C0000824  R0000315  1.0
    C0000825  R0000502  1.0
    C0000825  R0000697  1.0
    C0000825  R0000743  -1.0
    C0000825  R0000789  1.0
    C0000825  R0000791  -1.0
    C0000826  R0000502  1.0
    C0000826  R0000743  -1.0
    C0000826  R0000789  1.0
    C0000826  R0000793  -1.0
    C0000827  R0000502  1.0
    C0000827  R0000743  -1.0
    C0000827  R0000788  1.0
    C0000827  R0000792  -1.0
    C0000828  R0000502  1.0
    C0000828  R0000697  -1.0
    C0000828  R0000743  -1.0
    C0000828  R0000788  -1.0
    C0000828  R0000790  1.0
    C0000829  R0000502  1.0
    C0000829  R0000697  1.0
    C0000829  R0000743  -1.0
    C0000829  R0000789  1.0
    C0000829  R0000791  -1.0
    C0000830  R0000229  -1.0
    C0000830  R0000230  1.0
    C0000830  R0000261  1.0
    C0000830  R0000262  -1.0
    C0000830  R0000501  1.0
    C0000830  R0000732  -1.0
    C0000830  R0000733  1.0
    C0000831  R0000229  1.0
    C0000831  R0000261  -1.0
    C0000831  R0000265  1.0
    C0000831  R0000266  -1.0
    C0000832  R0000229  1.0
    C0000832  R0000261  -1.0
    C0000832  R0000358  1.0
    C0000832  R0000359  -1.0
    C0000833  R0000229  1.0
    C0000833  R0000261  -1.0
    C0000833  R0000837  1.0
    C0000833  R0000838  -1.0
    C0000834  R0000229  1.0
    C0000834  R0000261  -1.0
    C0000834  R0000265  1.0
    C0000834  R0000266  -1.0
    C0000835  R0000229  1.0
    C0000835  R0000261  -1.0
    C0000835  R0000266  -1.0
    C0000835  R0000339  1.0
    C0000836  R0000229  1.0
    C0000836  R0000261  -1.0
    C0000836  R0000266  -1.0
    C0000836  R0000339  1.0
    C0000837  R0000245  -1.0
    C0000837  R0000266  1.0
    C0000838  R0000245  -1.0
    C0000838  R0000269  1.0
    C0000839  R0000266  1.0
    C0000839  R0000269  -1.0
    C0000840  R0000146  1.0
    C0000840  R0000147  -1.0
    C0000840  R0000229  -1.0
    C0000840  R0000261  1.0
    C0000841  R0000354  -1.0
    C0000841  R0000355  1.0
    C0000842  R0000245  1.0
    C0000842  R0000346  -1.0
    C0000843  R0000354  -1.0
    C0000843  R0000355  1.0
    C0000844  R0000245  1.0
    C0000844  R0000346  -1.0
    C0000845  R0000304  -1.0
    C0000845  R0000316  1.0
    C0000845  R0000764  1.0
    C0000845  R0000845  -1.0
    C0000846  R0000317  1.0
    C0000846  R0000754  1.0
    C0000846  R0000778  -1.0
    C0000847  R0000444  -1.0
    C0000847  R0000732  1.0
    C0000847  R0000821  1.0
    C0000848  R0000055  1.0
    C0000848  R0000056  -1.0
    C0000848  R0000732  3.0
    C0000849  R0000500  -1.0
    C0000849  R0000732  1.0
    C0000849  R0000773  -1.0
    C0000850  R0000500  -1.0
    C0000850  R0000732  1.0
    C0000850  R0000773  -1.0
    C0000851  R0000500  -1.0
    C0000851  R0000732  1.0
    C0000851  R0000773  -1.0
    C0000852  R0000037  -1.0
    C0000852  R0000041  1.0
    C0000852  R0000229  1.0
    C0000852  R0000261  -1.0
    C0000853  R0000037  1.0
    C0000853  R0000303  -1.0
    C0000853  R0000315  1.0
    C0000853  R0000665  -1.0
    C0000854  R0000216  1.0
    C0000854  R0000481  1.0
    C0000854  R0000635  -1.0
    C0000855  R0000216  1.0
    C0000855  R0000481  1.0
    C0000855  R0000635  -1.0
    C0000856  R0000216  1.0
    C0000856  R0000481  1.0
    C0000856  R0000635  -1.0
    C0000857  R0000040  -1.0
    C0000857  R0000351  1.0
    C0000857  R0000393  1.0
    C0000858  R0000229  1.0
    C0000858  R0000261  -1.0
    C0000858  R0000500  1.0
    C0000858  R0000732  1.0
    C0000859  R0000229  1.0
    C0000859  R0000261  -1.0
    C0000859  R0000500  1.0
    C0000859  R0000732  1.0
    C0000860  R0000266  1.0
    C0000860  R0000350  -1.0
    C0000861  R0000229  1.0
    C0000861  R0000261  -1.0
    C0000861  R0000500  1.0
    C0000861  R0000732  1.0
    C0000862  R0000229  1.0
    C0000862  R0000261  -1.0
    C0000862  R0000500  1.0
    C0000862  R0000732  1.0
    C0000863  R0000409  -1.0
    C0000863  R0000410  1.0
    C0000863  R0000647  1.0
    C0000864  R0000409  -1.0
    C0000864  R0000410  1.0
    C0000864  R0000647  1.0
    C0000865  R0000409  -1.0
    C0000865  R0000410  1.0
    C0000865  R0000647  1.0
    C0000866  R0000409  -1.0
    C0000866  R0000410  1.0
    C0000866  R0000647  1.0
    C0000867  R0000409  -1.0
    C0000867  R0000410  1.0
    C0000867  R0000647  1.0
    C0000868  R0000409  -1.0
    C0000868  R0000410  1.0
    C0000868  R0000647  1.0
    C0000869  R0000697  1.0
    C0000869  R0000700  -1.0
    C0000869  R0000702  1.0
    C0000870  R0000698  1.0
    C0000870  R0000701  -1.0
    C0000870  R0000705  1.0
    C0000871  R0000378  1.0
    C0000871  R0000384  -1.0
    C0000871  R0000732  -1.0
    C0000871  R0000966  1.0
    C0000872  R0000223  1.0
    C0000872  R0000226  -1.0
    C0000872  R0000249  1.0
    C0000872  R0000733  -1.0
    C0000873  R0000249  1.0
    C0000873  R0000497  1.0
    C0000873  R0000499  -1.0
    C0000873  R0000733  -1.0
    C0000874  R0000378  1.0
    C0000874  R0000732  -1.0
    C0000874  R0000883  -1.0
    C0000874  R0000884  1.0
    C0000875  R0000378  1.0
    C0000875  R0000382  -1.0
    C0000875  R0000520  1.0
    C0000875  R0000732  -1.0
    C0000876  R0000222  1.0
    C0000876  R0000378  1.0
    C0000876  R0000379  -1.0
    C0000876  R0000732  -1.0
    C0000877  R0000378  1.0
    C0000877  R0000381  -1.0
    C0000877  R0000496  1.0
    C0000877  R0000732  -1.0
    C0000878  R0000354  -1.0
    C0000878  R0000520  -1.0
    C0000878  R0000530  1.0
    C0000878  R0000732  1.0
    C0000879  R0000222  -1.0
    C0000879  R0000224  1.0
    C0000879  R0000354  -1.0
    C0000879  R0000732  1.0
    C0000880  R0000354  -1.0
    C0000880  R0000496  -1.0
    C0000880  R0000498  1.0
    C0000880  R0000732  1.0
    C0000881  R0000354  -1.0
    C0000881  R0000732  1.0
    C0000881  R0000977  -1.0
    C0000881  R0000978  1.0
    C0000882  R0000216  1.0
    C0000882  R0000320  1.0
    C0000882  R0000377  -0.031552
    C0000882  R0000407  -0.02997
    C0000882  R0000506  -0.47654
    C0000882  R0000509  -0.18873
    C0000882  R0000719  -0.12368
    C0000882  R0000722  -0.077912
    C0000882  R0000868  -0.018042
    C0000882  R0000871  -0.053571
    C0000883  R0000220  1.0
    C0000883  R0000377  -0.00829
    C0000883  R0000407  -0.008277
    C0000883  R0000506  -0.60495
    C0000883  R0000509  -0.15423
    C0000883  R0000719  -0.1619
    C0000883  R0000722  -0.037531
    C0000883  R0000868  -0.005707
    C0000883  R0000871  -0.019114
    C0000884  R0000229  1.0
    C0000884  R0000261  -1.0
    C0000884  R0000686  -1.0
    C0000884  R0000690  1.0
    C0000885  R0000230  1.0
    C0000885  R0000262  -1.0
    C0000885  R0000687  -1.0
    C0000885  R0000691  1.0
    C0000886  R0000118  -1.0
    C0000886  R0000213  1.0
    C0000886  R0000320  -1.0
    C0000886  R0000509  1.0
    C0000887  R0000117  -1.0
    C0000887  R0000213  1.0
    C0000887  R0000320  -1.0
    C0000887  R0000871  1.0
    C0000888  R0000116  -1.0
    C0000888  R0000213  1.0
    C0000888  R0000320  -1.0
    C0000888  R0000407  1.0
    C0000889  R0000124  -1.0
    C0000889  R0000213  1.0
    C0000889  R0000320  -1.0
    C0000889  R0000377  1.0
    C0000890  R0000123  -1.0
    C0000890  R0000213  1.0
    C0000890  R0000320  -1.0
    C0000890  R0000725  1.0
    C0000891  R0000126  -1.0
    C0000891  R0000213  1.0
    C0000891  R0000320  -1.0
    C0000891  R0000512  1.0
    C0000892  R0000125  -1.0
    C0000892  R0000213  1.0
    C0000892  R0000276  1.0
    C0000892  R0000320  -1.0
    C0000893  R0000115  -1.0
    C0000893  R0000213  2.0
    C0000893  R0000320  -1.0
    C0000894  R0000502  1.0
    C0000894  R0000722  -1.0
    C0000894  R0000743  -1.0
    C0000894  R0000892  1.0
    C0000895  R0000502  1.0
    C0000895  R0000719  -1.0
    C0000895  R0000743  -1.0
    C0000895  R0000893  1.0
    C0000896  R0000502  1.0
    C0000896  R0000743  -1.0
    C0000896  R0000868  -1.0
    C0000896  R0000889  1.0
    C0000897  R0000443  -1.0
    C0000897  R0000502  1.0
    C0000897  R0000743  -1.0
    C0000897  R0000900  1.0
    C0000898  R0000502  1.0
    C0000898  R0000509  -1.0
    C0000898  R0000743  -1.0
    C0000898  R0000890  1.0
    C0000899  R0000502  1.0
    C0000899  R0000743  -1.0
    C0000899  R0000871  -1.0
    C0000899  R0000888  1.0
    C0000900  R0000407  -1.0
    C0000900  R0000502  1.0
    C0000900  R0000743  -1.0
    C0000900  R0000911  1.0
    C0000901  R0000377  -1.0
    C0000901  R0000502  1.0
    C0000901  R0000743  -1.0
    C0000901  R0000910  1.0
    C0000902  R0000502  1.0
    C0000902  R0000725  -1.0
    C0000902  R0000743  -1.0
    C0000902  R0000913  1.0
    C0000903  R0000502  1.0
    C0000903  R0000512  -1.0
    C0000903  R0000743  -1.0
    C0000903  R0000912  1.0
    C0000904  R0000276  -1.0
    C0000904  R0000502  1.0
    C0000904  R0000743  -1.0
    C0000904  R0000909  1.0
    C0000905  R0000502  1.0
    C0000905  R0000506  -1.0
    C0000905  R0000743  -1.0
    C0000905  R0000891  1.0
    C0000906  R0000733  2.0
    C0000906  R0000795  -1.0
    C0000907  R0000229  1.0
    C0000907  R0000246  1.0
    C0000907  R0000261  -1.0
    C0000907  R0000574  -1.0
    C0000908  R0000246  -1.0
    C0000908  R0000575  1.0
    C0000908  R0000686  1.0
    C0000908  R0000688  -1.0
    C0000908  R0000732  1.0
    C0000909  R0000246  -1.0
    C0000909  R0000575  1.0
    C0000909  R0000690  1.0
    C0000909  R0000692  -1.0
    C0000909  R0000732  1.0
    C0000910  R0000020  -1.0
    C0000910  R0000608  1.0
    C0000910  R0000690  1.0
    C0000910  R0000692  -1.0
    C0000911  R0000549  -1.0
    C0000911  R0000690  1.0
    C0000911  R0000692  -1.0
    C0000911  R0000904  1.0
    C0000912  R0000549  -1.0
    C0000912  R0000686  1.0
    C0000912  R0000688  -1.0
    C0000912  R0000904  1.0
    C0000913  R0000190  1.0
    C0000913  R0000252  1.0
    C0000913  R0000261  -1.0
    C0000913  R0000355  -1.0
    C0000914  R0000190  1.0
    C0000914  R0000252  1.0
    C0000914  R0000261  -1.0
    C0000914  R0000355  -1.0
    C0000915  R0000190  1.0
    C0000915  R0000252  1.0
    C0000915  R0000261  -1.0
    C0000915  R0000355  -1.0
    C0000916  R0000190  1.0
    C0000916  R0000252  1.0
    C0000916  R0000261  -1.0
    C0000916  R0000355  -1.0
    C0000917  R0000190  1.0
    C0000917  R0000252  1.0
    C0000917  R0000261  -1.0
    C0000917  R0000355  -1.0
    C0000918  R0000248  -1.0
    C0000918  R0000462  1.0
    C0000918  R0000494  -1.0
    C0000918  R0000794  1.0
    C0000919  R0000318  1.0
    C0000919  R0000762  1.0
    C0000919  R0000766  -1.0
    C0000920  R0000317  1.0
    C0000920  R0000761  1.0
    C0000920  R0000765  -1.0
    C0000921  R0000402  1.0
    C0000921  R0000403  -1.0
    C0000921  R0000500  -1.0
    C0000922  R0000500  -1.0
    C0000922  R0000727  1.0
    C0000922  R0000728  -1.0
    C0000923  R0000500  -1.0
    C0000923  R0000751  1.0
    C0000923  R0000752  -1.0
    C0000924  R0000525  -1.0
    C0000924  R0000686  -1.0
    C0000924  R0000688  1.0
    C0000924  R0000979  1.0
    C0000925  R0000355  -1.0
    C0000925  R0000783  1.0
    C0000925  R0000966  -1.0
    C0000926  R0000355  -1.0
    C0000926  R0000783  1.0
    C0000926  R0000966  -1.0
    C0000927  R0000355  -1.0
    C0000927  R0000783  1.0
    C0000927  R0000966  -1.0
    C0000928  R0000021  1.0
    C0000928  R0000609  -1.0
    C0000928  R0000687  -1.0
    C0000928  R0000689  1.0
    C0000929  R0000471  1.0
    C0000929  R0000576  -1.0
    C0000929  R0000691  -1.0
    C0000929  R0000693  1.0
    C0000930  R0000236  -1.0
    C0000930  R0000500  -1.0
    C0000930  R0000553  1.0
    C0000931  R0000482  1.0
    C0000931  R0000488  -1.0
    C0000931  R0000500  -1.0
    C0000932  R0000500  -1.0
    C0000932  R0000608  1.0
    C0000932  R0000782  -1.0
    C0000933  R0000157  1.0
    C0000933  R0000456  -1.0
    C0000933  R0000500  -1.0
    C0000934  R0000229  1.0
    C0000934  R0000261  -1.0
    C0000934  R0000317  -1.0
    C0000934  R0000732  1.0
    C0000934  R0000734  1.0
    C0000934  R0000796  -1.0
    C0000935  R0000229  1.0
    C0000935  R0000261  -1.0
    C0000935  R0000317  -1.0
    C0000935  R0000732  1.0
    C0000935  R0000734  1.0
    C0000935  R0000796  -1.0
    C0000936  R0000229  -1.0
    C0000936  R0000261  1.0
    C0000936  R0000767  -1.0
    C0000936  R0000796  1.0
    C0000937  R0000025  -1.0
    C0000937  R0000730  1.0
    C0000937  R0000959  1.0
    C0000937  R0000960  -1.0
    C0000938  R0000252  1.0
    C0000938  R0000261  -1.0
    C0000938  R0000372  -1.0
    C0000938  R0000686  1.0
    C0000938  R0000697  -1.0
    C0000938  R0000794  1.0
    C0000939  R0000253  1.0
    C0000939  R0000262  -1.0
    C0000939  R0000373  -1.0
    C0000939  R0000687  1.0
    C0000939  R0000698  -1.0
    C0000939  R0000795  1.0
    C0000940  R0000190  -1.0
    C0000940  R0000317  1.0
    C0000940  R0000703  1.0
    C0000940  R0000786  -1.0
    C0000940  R0000794  1.0
    C0000941  R0000191  -1.0
    C0000941  R0000318  1.0
    C0000941  R0000704  1.0
    C0000941  R0000787  -1.0
    C0000941  R0000795  1.0
    C0000942  R0000669  -1.0
    C0000942  R0000794  1.0
    C0000942  R0000963  1.0
    C0000942  R0000974  -1.0
    C0000943  R0000131  1.0
    C0000943  R0000166  -1.0
    C0000943  R0000237  -1.0
    C0000943  R0000794  1.0
    C0000944  R0000229  1.0
    C0000944  R0000261  -1.0
    C0000944  R0000353  -1.0
    C0000944  R0000355  1.0
    C0000945  R0000064  1.0
    C0000945  R0000229  1.0
    C0000945  R0000261  -1.0
    C0000945  R0000383  -1.0
    C0000946  R0000131  1.0
    C0000946  R0000166  -1.0
    C0000946  R0000237  -1.0
    C0000946  R0000794  1.0
    C0000947  R0000476  1.0
    C0000947  R0000732  1.0
    C0000947  R0000844  -1.0
    C0000948  R0000047  1.0
    C0000948  R0000447  1.0
    C0000948  R0000494  -1.0
    C0000948  R0000794  1.0
    C0000949  R0000182  -1.0
    C0000949  R0000195  1.0
    C0000949  R0000552  -1.0
    C0000949  R0000732  1.0
    C0000950  R0000047  -1.0
    C0000950  R0000181  1.0
    C0000950  R0000697  1.0
    C0000951  R0000180  1.0
    C0000951  R0000181  -1.0
    C0000951  R0000690  1.0
    C0000951  R0000692  -1.0
    C0000952  R0000441  -2.0
    C0000952  R0000442  2.0
    C0000952  R0000501  -1.5
    C0000952  R0000959  -1.0
    C0000952  R0000960  1.0
    C0000953  R0000355  1.0
    C0000953  R0000356  -1.0
    C0000954  R0000229  1.0
    C0000954  R0000261  -1.0
    C0000954  R0000574  -1.0
    C0000954  R0000732  1.0
    C0000954  R0000872  -1.0
    C0000954  R0000874  1.0
    C0000955  R0000229  -1.0
    C0000955  R0000363  1.0
    C0000955  R0000741  1.0
    C0000955  R0000818  -1.0
    C0000956  R0000389  1.0
    C0000956  R0000460  -1.0
    C0000956  R0000741  1.0
    C0000956  R0000818  -1.0
    C0000957  R0000301  -1.0
    C0000957  R0000368  1.0
    C0000957  R0000741  1.0
    C0000957  R0000818  -1.0
    C0000958  R0000416  1.0
    C0000958  R0000741  1.0
    C0000958  R0000818  -1.0
    C0000958  R0000961  -1.0
    C0000959  R0000229  -1.0
    C0000959  R0000363  1.0
    C0000959  R0000741  1.0
    C0000959  R0000818  -1.0
    C0000960  R0000356  -1.0
    C0000960  R0000362  1.0
    C0000961  R0000037  1.0
    C0000961  R0000039  -1.0
    C0000961  R0000732  1.0
    C0000962  R0000037  1.0
    C0000962  R0000041  -1.0
    C0000962  R0000732  1.0
    C0000963  R0000038  -1.0
    C0000963  R0000039  1.0
    C0000963  R0000732  1.0
    C0000964  R0000224  1.0
    C0000964  R0000515  1.0
    C0000964  R0000828  -1.0
    C0000965  R0000261  -1.0
    C0000965  R0000600  -1.0
    C0000965  R0000732  1.0
    C0000965  R0000794  1.0
    C0000965  R0000830  1.0
    C0000966  R0000261  -1.0
    C0000966  R0000600  -1.0
    C0000966  R0000732  1.0
    C0000966  R0000794  1.0
    C0000966  R0000830  1.0
    C0000967  R0000500  -1.0
    C0000967  R0000830  1.0
    C0000967  R0000836  -1.0
    C0000968  R0000515  -1.0
    C0000968  R0000600  1.0
    C0000968  R0000828  1.0
    C0000968  R0000830  -1.0
    C0000969  R0000334  1.0
    C0000969  R0000688  -1.0
    C0000969  R0000690  1.0
    C0000969  R0000743  -1.0
    C0000969  R0000745  -1.0
    C0000970  R0000219  1.0
    C0000970  R0000220  -1.0
    C0000970  R0000320  1.0
    C0000970  R0000844  -1.0
    C0000971  R0000220  -1.0
    C0000971  R0000221  1.0
    C0000971  R0000320  1.0
    C0000971  R0000478  -1.0
    C0000972  R0000437  1.0
    C0000972  R0000438  -1.0
    C0000972  R0000453  1.0
    C0000972  R0000858  -1.0
    C0000973  R0000437  -1.0
    C0000973  R0000438  1.0
    C0000973  R0000959  1.0
    C0000973  R0000960  -1.0
    C0000974  R0000248  1.0
    C0000974  R0000350  -1.0
    C0000975  R0000301  1.0
    C0000975  R0000323  -1.0
    C0000975  R0000408  -1.0
    C0000975  R0000410  1.0
    C0000976  R0000082  1.0
    C0000976  R0000149  -1.0
    C0000976  R0000150  1.0
    C0000976  R0000574  -1.0
    C0000977  R0000077  -1.0
    C0000977  R0000082  1.0
    C0000977  R0000574  -1.0
    C0000977  R0000713  1.0
    C0000978  R0000150  -1.0
    C0000978  R0000612  1.0
    C0000978  R0000732  1.0
    C0000979  R0000146  -1.0
    C0000979  R0000149  1.0
    C0000979  R0000686  -1.0
    C0000979  R0000688  1.0
    C0000980  R0000146  -1.0
    C0000980  R0000149  1.0
    C0000980  R0000686  -1.0
    C0000980  R0000688  1.0
    C0000981  R0000252  1.0
    C0000981  R0000261  -1.0
    C0000981  R0000612  -1.0
    C0000981  R0000614  1.0
    C0000981  R0000794  1.0
    C0000981  R0000949  -1.0
    C0000982  R0000446  -1.0
    C0000982  R0000472  -1.0
    C0000982  R0000686  -1.0
    C0000982  R0000688  1.0
    C0000982  R0000834  1.0
    C0000983  R0000202  1.0
    C0000983  R0000431  -1.0
    C0000983  R0000686  -1.0
    C0000983  R0000688  1.0
    C0000984  R0000452  1.0
    C0000984  R0000453  -1.0
    C0000984  R0000856  -1.0
    C0000984  R0000858  1.0
    C0000985  R0000177  1.0
    C0000985  R0000483  1.0
    C0000985  R0000613  -1.0
    C0000985  R0000873  -1.0
    C0000986  R0000176  1.0
    C0000986  R0000482  1.0
    C0000986  R0000612  -1.0
    C0000986  R0000872  -1.0
    C0000987  R0000219  -1.0
    C0000987  R0000220  -1.0
    C0000987  R0000320  1.0
    C0000987  R0000756  1.0
    C0000988  R0000197  1.0
    C0000988  R0000343  -1.0
    C0000989  R0000197  1.0
    C0000989  R0000343  -1.0
    C0000990  R0000197  1.0
    C0000990  R0000343  -1.0
    C0000991  R0000197  1.0
    C0000991  R0000343  -1.0
    C0000992  R0000337  1.0
    C0000992  R0000357  -1.0
    C0000992  R0000686  -1.0
    C0000992  R0000688  1.0
    C0000993  R0000317  1.0
    C0000993  R0000603  -1.0
    C0000993  R0000785  1.0
    C0000994  R0000317  1.0
    C0000994  R0000830  -1.0
    C0000994  R0000832  1.0
    C0000995  R0000188  1.0
    C0000995  R0000785  -1.0
    C0000995  R0000830  -1.0
    C0000995  R0000849  1.0
    C0000996  R0000188  1.0
    C0000996  R0000832  -1.0
    C0000996  R0000849  -1.0
    C0000996  R0000850  1.0
    C0000997  R0000308  1.0
    C0000997  R0000756  1.0
    C0000997  R0000760  -1.0
    C0000998  R0000216  1.0
    C0000998  R0000481  1.0
    C0000998  R0000635  1.0
    C0000998  R0000760  -2.0
    C0000999  R0000028  -1.0
    C0000999  R0000244  1.0
    C0001000  R0000891  -1.0
    C0001000  R0000902  1.0
    C0001001  R0000893  -1.0
    C0001001  R0000903  1.0
    C0001002  R0000889  -1.0
    C0001002  R0000901  1.0
    C0001003  R0000887  -1.0
    C0001003  R0000902  1.0
    C0001004  R0000887  -1.0
    C0001004  R0000903  1.0
    C0001005  R0000887  -1.0
    C0001005  R0000901  1.0
    C0001006  R0000131  1.0
    C0001006  R0000166  -1.0
    C0001006  R0000237  -1.0
    C0001006  R0000794  1.0
    C0001007  R0000244  1.0
    C0001007  R0000467  -1.0
    C0001008  R0000340  1.0
    C0001008  R0000464  -1.0
    C0001009  R0000474  -1.0
    C0001009  R0000574  1.0
    C0001010  R0000474  -1.0
    C0001010  R0000574  1.0
    C0001011  R0000037  -1.0
    C0001011  R0000041  1.0
    C0001011  R0000229  1.0
    C0001011  R0000261  -1.0
    C0001012  R0000450  1.0
    C0001012  R0000467  1.0
    C0001012  R0000862  -1.0
    C0001013  R0000843  -1.0
    C0001013  R0000863  1.0
    C0001014  R0000843  -1.0
    C0001014  R0000863  1.0
    C0001015  R0000462  -1.0
    C0001015  R0000533  -1.0
    C0001015  R0000648  1.0
    C0001016  R0000462  -1.0
    C0001016  R0000534  -1.0
    C0001016  R0000649  1.0
    C0001017  R0000690  1.0
    C0001017  R0000692  -1.0
    C0001017  R0000743  -1.0
    C0001017  R0000769  1.0
    C0001017  R0000851  -1.0
    C0001018  R0000266  1.0
    C0001018  R0000336  1.0
    C0001018  R0000347  -1.0
    C0001018  R0000838  -1.0
    C0001019  R0000500  -1.0
    C0001019  R0000524  -1.0
    C0001019  R0000587  1.0
    C0001020  R0000500  -1.0
    C0001020  R0000592  1.0
    C0001020  R0000631  -1.0
    C0001021  R0000500  -1.0
    C0001021  R0000619  1.0
    C0001021  R0000957  -1.0
    C0001022  R0000500  -1.0
    C0001022  R0000623  1.0
    C0001022  R0000958  -1.0
    C0001023  R0000500  -1.0
    C0001023  R0000615  1.0
    C0001023  R0000882  -1.0
    C0001024  R0000236  -1.0
    C0001024  R0000500  -1.0
    C0001024  R0000553  1.0
    C0001025  R0000326  -1.0
    C0001025  R0000500  -1.0
    C0001025  R0000568  1.0
    C0001026  R0000482  1.0
    C0001026  R0000488  -1.0
    C0001026  R0000500  -1.0
    C0001027  R0000500  -1.0
    C0001027  R0000605  1.0
    C0001027  R0000755  -1.0
    C0001028  R0000500  -1.0
    C0001028  R0000619  1.0
    C0001028  R0000957  -1.0
    C0001029  R0000500  -1.0
    C0001029  R0000623  1.0
    C0001029  R0000958  -1.0
    C0001030  R0000147  1.0
    C0001030  R0000347  -1.0
    C0001030  R0000686  -1.0
    C0001030  R0000688  1.0
    C0001030  R0000732  -1.0
    C0001031  R0000147  1.0
    C0001031  R0000347  -1.0
    C0001031  R0000686  -1.0
    C0001031  R0000688  1.0
    C0001031  R0000732  -1.0
    C0001032  R0000147  1.0
    C0001032  R0000347  -1.0
    C0001032  R0000686  -1.0
    C0001032  R0000688  1.0
    C0001032  R0000732  -1.0
    C0001033  R0000216  1.0
    C0001033  R0000220  -1.0
    C0001033  R0000320  1.0
    C0001034  R0000216  1.0
    C0001034  R0000428  1.0
    C0001034  R0000429  -1.0
    C0001035  R0000216  1.0
    C0001035  R0000393  1.0
    C0001035  R0000927  -1.0
    C0001036  R0000216  1.0
    C0001036  R0000393  1.0
    C0001036  R0000927  -1.0
    C0001037  R0000216  1.0
    C0001037  R0000393  1.0
    C0001037  R0000927  -1.0
    C0001038  R0000216  1.0
    C0001038  R0000393  1.0
    C0001038  R0000927  -1.0
    C0001039  R0000153  1.0
    C0001039  R0000155  -1.0
    C0001039  R0000229  1.0
    C0001039  R0000261  -1.0
    C0001040  R0000070  1.0
    C0001040  R0000153  -1.0
    C0001040  R0000229  1.0
    C0001040  R0000261  -1.0
    C0001041  R0000153  1.0
    C0001041  R0000155  -1.0
    C0001041  R0000229  1.0
    C0001041  R0000261  -1.0
    C0001042  R0000153  1.0
    C0001042  R0000155  -1.0
    C0001042  R0000229  1.0
    C0001042  R0000261  -1.0
    C0001043  R0000170  1.0
    C0001043  R0000178  -1.0
    C0001043  R0000229  1.0
    C0001043  R0000261  -1.0
    C0001044  R0000070  -1.0
    C0001044  R0000170  -1.0
    C0001044  R0000794  1.0
    C0001044  R0000877  1.0
    C0001045  R0000500  -1.0
    C0001045  R0000876  1.0
    C0001045  R0000881  -1.0
    C0001046  R0000252  1.0
    C0001046  R0000261  -1.0
    C0001046  R0000876  -1.0
    C0001046  R0000879  1.0
    C0001047  R0000229  1.0
    C0001047  R0000261  -1.0
    C0001047  R0000878  1.0
    C0001047  R0000879  -1.0
    C0001048  R0000229  1.0
    C0001048  R0000261  -1.0
    C0001048  R0000586  -1.0
    C0001048  R0000714  1.0
    C0001049  R0000615  1.0
    C0001049  R0000714  -1.0
    C0001049  R0000732  1.0
    C0001050  R0000165  1.0
    C0001050  R0000713  -1.0
    C0001050  R0000732  1.0
    C0001051  R0000252  1.0
    C0001051  R0000261  -1.0
    C0001051  R0000615  -1.0
    C0001051  R0000617  1.0
    C0001051  R0000794  1.0
    C0001051  R0000950  -1.0
    C0001052  R0000347  1.0
    C0001052  R0000355  -1.0
    C0001052  R0000362  -1.0
    C0001052  R0000838  1.0
    C0001053  R0000266  1.0
    C0001053  R0000336  -1.0
    C0001053  R0000347  1.0
    C0001053  R0000362  -1.0
    C0001054  R0000347  1.0
    C0001054  R0000355  -1.0
    C0001054  R0000362  -1.0
    C0001054  R0000838  1.0
    C0001055  R0000266  1.0
    C0001055  R0000336  -1.0
    C0001055  R0000347  1.0
    C0001055  R0000362  -1.0
    C0001056  R0000037  -1.0
    C0001056  R0000039  1.0
    C0001056  R0000229  1.0
    C0001056  R0000261  -1.0
    C0001057  R0000037  -1.0
    C0001057  R0000039  1.0
    C0001057  R0000229  1.0
    C0001057  R0000261  -1.0
    C0001058  R0000879  -1.0
    C0001058  R0000880  1.0
    C0001059  R0000347  1.0
    C0001059  R0000478  -1.0
    C0001060  R0000792  1.0
    C0001060  R0000976  -1.0
    C0001061  R0000241  1.0
    C0001061  R0000245  -1.0
    C0001061  R0000961  1.0
    C0001061  R0000964  -1.0
    C0001062  R0000240  1.0
    C0001062  R0000241  -1.0
    C0001062  R0000732  1.0
    C0001063  R0000241  1.0
    C0001063  R0000245  -1.0
    C0001063  R0000961  1.0
    C0001063  R0000964  -1.0
    C0001064  R0000500  -1.0
    C0001064  R0000548  -1.0
    C0001064  R0000776  1.0
    C0001065  R0000030  1.0
    C0001065  R0000667  -1.0
    C0001066  R0000254  1.0
    C0001066  R0000310  -1.0
    C0001066  R0000574  1.0
    C0001066  R0000577  -1.0
    C0001066  R0000796  1.0
    C0001067  R0000166  1.0
    C0001067  R0000310  -1.0
    C0001067  R0000796  1.0
    C0001068  R0000254  1.0
    C0001068  R0000310  -1.0
    C0001068  R0000574  1.0
    C0001068  R0000577  -1.0
    C0001068  R0000796  1.0
    C0001069  R0000030  -1.0
    C0001069  R0000317  1.0
    C0001069  R0000529  1.0
    C0001070  R0000166  1.0
    C0001070  R0000310  -1.0
    C0001070  R0000796  1.0
    C0001071  R0000190  -1.0
    C0001071  R0000254  -1.0
    C0001071  R0000667  1.0
    C0001071  R0000794  1.0
    C0001072  R0000347  1.0
    C0001072  R0000529  -1.0
    C0001072  R0000612  -1.0
    C0001072  R0000619  1.0
    C0001073  R0000690  1.0
    C0001073  R0000692  -1.0
    C0001073  R0000741  -1.0
    C0001073  R0000818  1.0
    C0001074  R0000691  1.0
    C0001074  R0000693  -1.0
    C0001074  R0000742  -1.0
    C0001074  R0000819  1.0
    C0001075  R0000096  -1.0
    C0001075  R0000690  1.0
    C0001075  R0000692  -1.0
    C0001075  R0000851  1.0
    C0001076  R0000690  1.0
    C0001076  R0000692  -1.0
    C0001076  R0000871  1.0
    C0001076  R0000888  -1.0
    C0001077  R0000509  1.0
    C0001077  R0000690  1.0
    C0001077  R0000692  -1.0
    C0001077  R0000890  -1.0
    C0001078  R0000690  1.0
    C0001078  R0000692  -1.0
    C0001078  R0000722  1.0
    C0001078  R0000892  -1.0
    C0001079  R0000288  1.0
    C0001079  R0000690  1.0
    C0001079  R0000692  -1.0
    C0001079  R0000894  -1.0
    C0001080  R0000289  1.0
    C0001080  R0000690  1.0
    C0001080  R0000692  -1.0
    C0001080  R0000895  -1.0
    C0001081  R0000291  1.0
    C0001081  R0000690  1.0
    C0001081  R0000692  -1.0
    C0001081  R0000896  -1.0
    C0001082  R0000294  1.0
    C0001082  R0000690  1.0
    C0001082  R0000692  -1.0
    C0001082  R0000897  -1.0
    C0001083  R0000241  1.0
    C0001083  R0000245  -1.0
    C0001083  R0000961  1.0
    C0001083  R0000964  -1.0
    C0001084  R0000091  1.0
    C0001084  R0000317  1.0
    C0001084  R0000690  -1.0
    C0001084  R0000692  1.0
    C0001084  R0000778  -1.0
    C0001085  R0000252  1.0
    C0001085  R0000261  -1.0
    C0001085  R0000623  -1.0
    C0001085  R0000624  1.0
    C0001085  R0000794  1.0
    C0001085  R0000953  -1.0
    C0001086  R0000229  1.0
    C0001086  R0000261  -1.0
    C0001086  R0000265  1.0
    C0001086  R0000338  -1.0
    C0001087  R0000200  -1.0
    C0001087  R0000478  -1.0
    C0001087  R0000732  1.0
    C0001087  R0000786  1.0
    C0001088  R0000686  1.0
    C0001088  R0000690  -1.0
    C0001088  R0000732  1.0
    C0001089  R0000231  1.0
    C0001089  R0000686  -1.0
    C0001089  R0000700  1.0
    C0001090  R0000222  1.0
    C0001090  R0000224  -1.0
    C0001090  R0000732  -1.0
    C0001090  R0000824  1.0
    C0001091  R0000496  1.0
    C0001091  R0000498  -1.0
    C0001091  R0000732  -1.0
    C0001091  R0000824  1.0
    C0001092  R0000687  1.0
    C0001092  R0000691  -1.0
    C0001092  R0000733  1.0
    C0001093  R0000232  1.0
    C0001093  R0000687  -1.0
    C0001093  R0000701  1.0
    C0001094  R0000072  1.0
    C0001094  R0000076  -1.0
    C0001094  R0000743  -1.0
    C0001095  R0000073  1.0
    C0001095  R0000075  -1.0
    C0001095  R0000744  -1.0
    C0001096  R0000743  -1.0
    C0001096  R0000744  1.0
    C0001097  R0000317  -1.0
    C0001097  R0000318  1.0
    C0001098  R0000431  -1.0
    C0001098  R0000434  1.0
    C0001099  R0000697  -1.0
    C0001099  R0000698  1.0
    C0001100  R0000654  -1.0
    C0001100  R0000655  1.0
    C0001101  R0000872  1.0
    C0001101  R0000873  -1.0
    C0001102  R0000176  1.0
    C0001102  R0000177  -1.0
    C0001103  R0000612  1.0
    C0001103  R0000613  -1.0
    C0001104  R0000482  1.0
    C0001104  R0000483  -1.0
    C0001105  R0000113  1.0
    C0001105  R0000114  -1.0
    C0001106  R0000168  1.0
    C0001106  R0000169  -1.0
    C0001107  R0000608  1.0
    C0001107  R0000609  -1.0
    C0001108  R0000315  1.0
    C0001108  R0000316  -1.0
    C0001109  R0000204  1.0
    C0001109  R0000205  -1.0
    C0001110  R0000711  -1.0
    C0001110  R0000712  1.0
    C0001111  R0000298  1.0
    C0001111  R0000299  -1.0
    C0001112  R0000052  -1.0
    C0001112  R0000053  1.0
    C0001113  R0000206  -1.0
    C0001113  R0000207  1.0
    C0001114  R0000501  1.0
    C0001114  R0000863  -1.0
    C0001114  R0000864  1.0
    C0001115  R0000615  1.0
    C0001115  R0000616  -1.0
    C0001116  R0000078  1.0
    C0001116  R0000079  -1.0
    C0001117  R0000639  -1.0
    C0001117  R0000640  1.0
    C0001117  R0000732  1.0
    C0001117  R0000733  -1.0
    C0001118  R0000067  -1.0
    C0001118  R0000068  1.0
    C0001119  R0000011  -1.0
    C0001119  R0000012  1.0
    C0001119  R0000501  1.0
    C0001120  R0000501  1.0
    C0001120  R0000796  -1.0
    C0001120  R0000797  1.0
    C0001121  R0000471  1.0
    C0001121  R0000514  -1.0
    C0001121  R0000574  -1.0
    C0001122  R0000005  -1.0
    C0001122  R0000006  1.0
    C0001123  R0000127  -1.0
    C0001123  R0000128  1.0
    C0001124  R0000129  -1.0
    C0001124  R0000130  1.0
    C0001125  R0000821  -1.0
    C0001125  R0000822  1.0
    C0001126  R0000387  -1.0
    C0001126  R0000388  1.0
    C0001127  R0000023  -1.0
    C0001127  R0000024  1.0
    C0001128  R0000013  -1.0
    C0001128  R0000014  1.0
    C0001129  R0000756  -1.0
    C0001129  R0000757  1.0
    C0001130  R0000748  -1.0
    C0001130  R0000749  1.0
    C0001131  R0000222  -1.0
    C0001131  R0000223  1.0
    C0001132  R0000190  -1.0
    C0001132  R0000191  1.0
    C0001133  R0000395  -1.0
    C0001133  R0000396  1.0
    C0001134  R0000786  -1.0
    C0001134  R0000787  1.0
    C0001135  R0000830  -1.0
    C0001135  R0000831  1.0
    C0001136  R0000229  1.0
    C0001136  R0000261  -1.0
    C0001136  R0000384  -1.0
    C0001136  R0000417  1.0
    C0001137  R0000828  -1.0
    C0001137  R0000829  1.0
    C0001138  R0000478  1.0
    C0001138  R0000479  -1.0
    C0001139  R0000844  -1.0
    C0001139  R0000845  1.0
    C0001140  R0000500  -1.0
    C0001140  R0000861  1.0
    C0001140  R0000862  -1.0
    C0001141  R0000082  -1.0
    C0001141  R0000234  1.0
    C0001141  R0000637  1.0
    C0001141  R0000646  -1.0
    C0001142  R0000250  -1.0
    C0001142  R0000657  1.0
    C0001143  R0000847  1.0
    C0001143  R0000848  -1.0
    C0001144  R0000256  -1.0
    C0001144  R0000333  1.0
    C0001145  R0000267  1.0
    C0001145  R0000451  -1.0
    C0001145  R0000500  -1.0
    C0001146  R0000229  1.0
    C0001146  R0000261  -1.0
    C0001146  R0000412  1.0
    C0001146  R0000883  -1.0
    C0001147  R0000469  -1.0
    C0001147  R0000500  -1.0
    C0001147  R0000573  1.0
    C0001148  R0000466  -1.0
    C0001148  R0000470  1.0
    C0001148  R0000500  -1.0
    C0001149  R0000348  1.0
    C0001149  R0000500  -1.0
    C0001149  R0000663  -1.0
    C0001150  R0000500  -1.0
    C0001150  R0000652  1.0
    C0001150  R0000653  -1.0
    C0001151  R0000500  -1.0
    C0001151  R0000674  1.0
    C0001151  R0000694  -1.0
    C0001152  R0000352  1.0
    C0001152  R0000500  -1.0
    C0001152  R0000825  -1.0
    C0001153  R0000353  1.0
    C0001153  R0000500  -1.0
    C0001153  R0000823  -1.0
    C0001154  R0000240  1.0
    C0001154  R0000500  -1.0
    C0001154  R0000926  -1.0
    C0001155  R0000229  1.0
    C0001155  R0000261  -1.0
    C0001155  R0000368  1.0
    C0001155  R0000369  -1.0
    C0001156  R0000360  1.0
    C0001156  R0000982  -1.0
    C0001157  R0000500  -1.0
    C0001157  R0000784  -1.0
    C0001157  R0000785  1.0
    C0001158  R0000500  -1.0
    C0001158  R0000849  1.0
    C0001158  R0000853  -1.0
    C0001159  R0000500  -1.0
    C0001159  R0000706  1.0
    C0001159  R0000708  -1.0
    C0001160  R0000224  1.0
    C0001160  R0000228  -1.0
    C0001160  R0000500  -1.0
    C0001161  R0000493  -1.0
    C0001161  R0000498  1.0
    C0001161  R0000500  -1.0
    C0001162  R0000327  -1.0
    C0001162  R0000328  1.0
    C0001162  R0000500  -1.0
    C0001163  R0000500  -1.0
    C0001163  R0000530  1.0
    C0001163  R0000535  -1.0
    C0001164  R0000500  -1.0
    C0001164  R0000978  1.0
    C0001164  R0000981  -1.0
    C0001165  R0000415  -1.0
    C0001165  R0000500  -1.0
    C0001165  R0000883  1.0
    C0001166  R0000229  1.0
    C0001166  R0000261  -1.0
    C0001166  R0000301  1.0
    C0001166  R0000315  -1.0
    C0001167  R0000382  1.0
    C0001167  R0000401  -1.0
    C0001167  R0000500  -1.0
    C0001168  R0000381  1.0
    C0001168  R0000392  -1.0
    C0001168  R0000500  -1.0
    C0001169  R0000367  -1.0
    C0001169  R0000379  1.0
    C0001169  R0000500  -1.0
    C0001170  R0000371  -1.0
    C0001170  R0000380  1.0
    C0001170  R0000500  -1.0
    C0001171  R0000384  1.0
    C0001171  R0000419  -1.0
    C0001171  R0000500  -1.0
    C0001172  R0000224  1.0
    C0001172  R0000228  -1.0
    C0001172  R0000500  -1.0
    C0001173  R0000327  -1.0
    C0001173  R0000328  1.0
    C0001173  R0000500  -1.0
    C0001174  R0000415  -1.0
    C0001174  R0000500  -1.0
    C0001174  R0000883  1.0
    C0001175  R0000367  -1.0
    C0001175  R0000379  1.0
    C0001175  R0000500  -1.0
    C0001176  R0000371  -1.0
    C0001176  R0000380  1.0
    C0001176  R0000500  -1.0
    C0001177  R0000229  1.0
    C0001177  R0000261  -1.0
    C0001177  R0000363  1.0
    C0001177  R0000364  -1.0
    C0001178  R0000384  1.0
    C0001178  R0000419  -1.0
    C0001178  R0000500  -1.0
    C0001179  R0000224  1.0
    C0001179  R0000228  -1.0
    C0001179  R0000500  -1.0
    C0001180  R0000493  -1.0
    C0001180  R0000498  1.0
    C0001180  R0000500  -1.0
    C0001181  R0000327  -1.0
    C0001181  R0000328  1.0
    C0001181  R0000500  -1.0
    C0001182  R0000500  -1.0
    C0001182  R0000530  1.0
    C0001182  R0000535  -1.0
    C0001183  R0000415  -1.0
    C0001183  R0000500  -1.0
    C0001183  R0000883  1.0
    C0001184  R0000382  1.0
    C0001184  R0000401  -1.0
    C0001184  R0000500  -1.0
    C0001185  R0000381  1.0
    C0001185  R0000392  -1.0
    C0001185  R0000500  -1.0
    C0001186  R0000367  -1.0
    C0001186  R0000379  1.0
    C0001186  R0000500  -1.0
    C0001187  R0000371  -1.0
    C0001187  R0000380  1.0
    C0001187  R0000500  -1.0
    C0001188  R0000317  1.0
    C0001188  R0000447  -1.0
    C0001188  R0000500  2.0
    C0001188  R0000959  1.0
    C0001188  R0000960  -1.0
    C0001189  R0000229  1.0
    C0001189  R0000261  -1.0
    C0001189  R0000525  1.0
    C0001189  R0000530  -1.0
    C0001190  R0000384  1.0
    C0001190  R0000419  -1.0
    C0001190  R0000500  -1.0
    C0001191  R0000500  -1.0
    C0001191  R0000520  1.0
    C0001191  R0000521  -1.0
    C0001192  R0000977  1.0
    C0001192  R0000980  -1.0
    C0001193  R0000447  1.0
    C0001193  R0000449  -1.0
    C0001194  R0000431  1.0
    C0001194  R0000435  -1.0
    C0001195  R0000500  -1.0
    C0001195  R0000856  1.0
    C0001195  R0000860  -1.0
    C0001196  R0000312  1.0
    C0001196  R0000314  -1.0
    C0001196  R0000500  -1.0
    C0001197  R0000452  1.0
    C0001197  R0000454  -1.0
    C0001197  R0000500  -1.0
    C0001198  R0000281  -1.0
    C0001198  R0000866  1.0
    C0001199  R0000282  -1.0
    C0001199  R0000867  1.0
    C0001200  R0000284  -1.0
    C0001200  R0000504  1.0
    C0001201  R0000229  1.0
    C0001201  R0000261  -1.0
    C0001201  R0000489  1.0
    C0001201  R0000498  -1.0
    C0001202  R0000285  -1.0
    C0001202  R0000505  1.0
    C0001203  R0000286  -1.0
    C0001203  R0000717  1.0
    C0001204  R0000287  -1.0
    C0001204  R0000718  1.0
    C0001205  R0000082  1.0
    C0001205  R0000234  -1.0
    C0001205  R0000500  -1.0
    C0001206  R0000229  1.0
    C0001206  R0000261  -1.0
    C0001206  R0000732  1.0
    C0001207  R0000465  -1.0
    C0001207  R0000485  1.0
    C0001208  R0000201  -1.0
    C0001208  R0000202  1.0
    C0001209  R0000654  1.0
    C0001209  R0000664  -1.0
    C0001210  R0000225  1.0
    C0001210  R0000750  -1.0
    C0001211  R0000413  1.0
    C0001211  R0000414  -1.0
    C0001212  R0000354  1.0
    C0001212  R0000732  -1.0
    C0001212  R0000966  1.0
    C0001212  R0000971  -1.0
    C0001213  R0000500  1.0
    C0001213  R0000884  1.0
    C0001213  R0000885  -1.0
    C0001214  R0000345  1.0
    C0001214  R0000455  -1.0
    C0001215  R0000199  1.0
    C0001215  R0000255  -1.0
    C0001215  R0000500  -1.0
    C0001216  R0000198  1.0
    C0001216  R0000365  -1.0
    C0001216  R0000500  -1.0
    C0001217  R0000726  -1.0
    C0001217  R0000740  1.0
    C0001218  R0000850  1.0
    C0001218  R0000854  -1.0
    C0001219  R0000771  1.0
    C0001219  R0000772  -1.0
    C0001220  R0000716  -1.0
    C0001220  R0000743  1.0
    C0001221  R0000317  1.0
    C0001221  R0000319  -1.0
    C0001222  R0000500  -1.0
    C0001222  R0000820  -1.0
    C0001222  R0000821  1.0
    C0001223  R0000315  -1.0
    C0001223  R0000329  1.0
    C0001223  R0000355  1.0
    C0001224  R0000384  1.0
    C0001224  R0000417  -1.0
    C0001224  R0000732  1.0
    C0001225  R0000412  -1.0
    C0001225  R0000732  1.0
    C0001225  R0000883  1.0
    C0001226  R0000364  -1.0
    C0001226  R0000379  1.0
    C0001226  R0000732  1.0
    C0001227  R0000381  1.0
    C0001227  R0000390  -1.0
    C0001227  R0000732  1.0
    C0001228  R0000369  -1.0
    C0001228  R0000380  1.0
    C0001228  R0000732  1.0
    C0001229  R0000315  -1.0
    C0001229  R0000328  1.0
    C0001229  R0000732  1.0
    C0001230  R0000224  1.0
    C0001230  R0000252  -1.0
    C0001230  R0000732  1.0
    C0001231  R0000489  -1.0
    C0001231  R0000498  1.0
    C0001231  R0000732  1.0
    C0001232  R0000525  -1.0
    C0001232  R0000530  1.0
    C0001232  R0000732  1.0
    C0001233  R0000732  1.0
    C0001233  R0000978  1.0
    C0001233  R0000979  -1.0
    C0001234  R0000732  1.0
    C0001234  R0000965  -1.0
    C0001234  R0000971  1.0
    C0001235  R0000261  -1.0
    C0001235  R0000366  1.0
    C0001235  R0000741  1.0
    C0001235  R0000818  -1.0
    C0001236  R0000391  1.0
    C0001236  R0000494  -1.0
    C0001236  R0000741  1.0
    C0001236  R0000818  -1.0
    C0001237  R0000323  -1.0
    C0001237  R0000370  1.0
    C0001237  R0000741  1.0
    C0001237  R0000818  -1.0
    C0001238  R0000418  1.0
    C0001238  R0000741  1.0
    C0001238  R0000818  -1.0
    C0001238  R0000974  -1.0
    C0001239  R0000494  -1.0
    C0001239  R0000498  1.0
    C0001239  R0000732  3.0
    C0001240  R0000381  1.0
    C0001240  R0000391  -1.0
    C0001240  R0000732  3.0
    C0001241  R0000021  -1.0
    C0001241  R0000471  1.0
    C0001241  R0000687  -1.0
    C0001241  R0000689  1.0
    C0001242  R0000574  1.0
    C0001242  R0000577  -1.0
    C0001242  R0000697  1.0
    C0001243  R0000574  1.0
    C0001243  R0000577  -1.0
    C0001243  R0000697  1.0
    C0001244  R0000266  1.0
    C0001244  R0000345  -1.0
    C0001244  R0000697  1.0
    C0001245  R0000266  1.0
    C0001245  R0000349  -1.0
    C0001245  R0000686  -1.0
    C0001245  R0000688  1.0
    C0001246  R0000204  1.0
    C0001246  R0000482  1.0
    C0001246  R0000615  -1.0
    C0001246  R0000686  -1.0
    C0001246  R0000688  1.0
    C0001247  R0000185  -1.0
    C0001247  R0000515  -1.0
    C0001247  R0000600  1.0
    C0001247  R0000872  1.0
    C0001248  R0000213  -1.0
    C0001248  R0000320  1.0
    C0001248  R0000612  -1.0
    C0001248  R0000710  1.0
    C0001249  R0000066  -1.0
    C0001249  R0000275  1.0
    C0001250  R0000079  1.0
    C0001250  R0000318  1.0
    C0001250  R0000737  -1.0
    C0001251  R0000078  -1.0
    C0001251  R0000082  1.0
    C0001251  R0000550  1.0
    C0001251  R0000574  -1.0
    C0001252  R0000091  1.0
    C0001252  R0000317  1.0
    C0001252  R0000686  -1.0
    C0001252  R0000688  1.0
    C0001252  R0000778  -1.0
    C0001253  R0000447  1.0
    C0001253  R0000572  -1.0
    C0001253  R0000591  1.0
    C0001254  R0000054  -1.0
    C0001254  R0000060  1.0
    C0001254  R0000317  1.0
    C0001255  R0000059  1.0
    C0001255  R0000060  -1.0
    C0001255  R0000686  -1.0
    C0001255  R0000688  1.0
    C0001256  R0000059  -1.0
    C0001256  R0000078  1.0
    C0001256  R0000690  1.0
    C0001256  R0000692  -1.0
    C0001256  R0000697  1.0
    C0001257  R0000091  -1.0
    C0001257  R0000317  1.0
    C0001257  R0000516  1.0
    C0001257  R0000743  -1.0
    C0001258  R0000167  1.0
    C0001258  R0000516  -1.0
    C0001258  R0000743  -1.0
    C0001259  R0000161  1.0
    C0001259  R0000167  -1.0
    C0001260  R0000161  -1.0
    C0001260  R0000206  1.0
    C0001260  R0000452  1.0
    C0001261  R0000213  -1.0
    C0001261  R0000320  1.0
    C0001261  R0000681  1.0
    C0001261  R0000849  -1.0
    C0001262  R0000093  1.0
    C0001262  R0000502  1.0
    C0001262  R0000675  1.0
    C0001262  R0000681  -1.0
    C0001262  R0000743  -1.0
    C0001263  R0000093  1.0
    C0001263  R0000159  1.0
    C0001263  R0000502  1.0
    C0001263  R0000675  -1.0
    C0001263  R0000743  -1.0
    C0001264  R0000213  -1.0
    C0001264  R0000320  1.0
    C0001264  R0000682  1.0
    C0001264  R0000850  -1.0
    C0001265  R0000093  1.0
    C0001265  R0000502  1.0
    C0001265  R0000681  1.0
    C0001265  R0000682  -1.0
    C0001265  R0000743  -1.0
    C0001266  R0000020  1.0
    C0001266  R0000575  -1.0
    C0001267  R0000021  1.0
    C0001267  R0000576  -1.0
    C0001268  R0000158  1.0
    C0001268  R0000160  -1.0
    C0001268  R0000687  -1.0
    C0001268  R0000689  1.0
    C0001269  R0000155  1.0
    C0001269  R0000251  -1.0
    C0001270  R0000036  1.0
    C0001270  R0000317  1.0
    C0001270  R0000347  -1.0
    C0001270  R0000732  1.0
    C0001270  R0000796  -1.0
    C0001271  R0000036  -1.0
    C0001271  R0000164  1.0
    C0001271  R0000178  1.0
    C0001271  R0000317  1.0
    C0001271  R0000568  -1.0
    C0001271  R0000623  -1.0
    C0001272  R0000036  -1.0
    C0001272  R0000164  1.0
    C0001272  R0000178  1.0
    C0001272  R0000317  1.0
    C0001272  R0000568  -1.0
    C0001272  R0000623  -1.0
    C0001273  R0000036  -1.0
    C0001273  R0000164  1.0
    C0001273  R0000178  1.0
    C0001273  R0000317  1.0
    C0001273  R0000568  -1.0
    C0001273  R0000623  -1.0
    C0001274  R0000036  -1.0
    C0001274  R0000164  1.0
    C0001274  R0000178  1.0
    C0001274  R0000317  1.0
    C0001274  R0000568  -1.0
    C0001274  R0000623  -1.0
    C0001275  R0000229  1.0
    C0001275  R0000261  -1.0
    C0001275  R0000877  -1.0
    C0001275  R0000879  1.0
    C0001276  R0000732  1.0
    C0001276  R0000876  1.0
    C0001276  R0000877  -1.0
    C0001277  R0000180  -1.0
    C0001277  R0000182  1.0
    C0001277  R0000732  1.0
    C0001278  R0000356  -1.0
    C0001278  R0000447  1.0
    C0001278  R0000552  1.0
    C0001279  R0000262  -1.0
    C0001279  R0000438  1.0
    C0001279  R0000445  -1.0
    C0001279  R0000795  1.0
    C0001280  R0000229  1.0
    C0001280  R0000261  -1.0
    C0001280  R0000792  -1.0
    C0001280  R0000793  1.0
    C0001281  R0000229  1.0
    C0001281  R0000261  -1.0
    C0001281  R0000790  -1.0
    C0001281  R0000791  1.0
    C0001282  R0000229  1.0
    C0001282  R0000261  -1.0
    C0001282  R0000788  -1.0
    C0001282  R0000789  1.0
    C0001283  R0000732  1.0
    C0001283  R0000790  1.0
    C0001283  R0000791  -1.0
    C0001284  R0000196  1.0
    C0001284  R0000317  2.0
    C0001284  R0000320  2.0
    C0001284  R0000643  -3.0
    C0001285  R0000196  -1.0
    C0001285  R0000199  1.0
    C0001285  R0000317  1.0
    C0001285  R0000320  1.0
    C0001285  R0000553  -1.0
    C0001286  R0000056  -1.0
    C0001286  R0000398  1.0
    C0001286  R0000794  1.0
    C0001287  R0000154  -1.0
    C0001287  R0000156  1.0
    C0001287  R0000796  1.0
    C0001288  R0000229  1.0
    C0001288  R0000261  -1.0
    C0001288  R0000395  1.0
    C0001288  R0000399  -1.0
    C0001288  R0000574  -1.0
    C0001288  R0000732  1.0
    C0001289  R0000733  1.0
    C0001289  R0000763  1.0
    C0001289  R0000764  -1.0
    C0001290  R0000044  -1.0
    C0001290  R0000186  1.0
    C0001290  R0000230  1.0
    C0001290  R0000262  -1.0
    C0001290  R0000733  1.0
    C0001291  R0000043  -1.0
    C0001291  R0000185  1.0
    C0001291  R0000229  1.0
    C0001291  R0000261  -1.0
    C0001291  R0000732  1.0
    C0001292  R0000008  1.0
    C0001292  R0000315  1.0
    C0001292  R0000323  -1.0
    C0001292  R0000331  -1.0
    C0001292  R0000568  -1.0
    C0001292  R0000794  1.0
    C0001293  R0000008  -1.0
    C0001293  R0000317  1.0
    C0001293  R0000748  1.0
    C0001294  R0000261  -1.0
    C0001294  R0000385  1.0
    C0001294  R0000748  -1.0
    C0001294  R0000794  1.0
    C0001295  R0000262  -1.0
    C0001295  R0000386  1.0
    C0001295  R0000749  -1.0
    C0001295  R0000795  1.0
    C0001296  R0000229  1.0
    C0001296  R0000261  -1.0
    C0001296  R0000320  1.0
    C0001296  R0000385  -1.0
    C0001297  R0000230  1.0
    C0001297  R0000262  -1.0
    C0001297  R0000321  1.0
    C0001297  R0000386  -1.0
    C0001298  R0000264  1.0
    C0001298  R0000317  1.0
    C0001298  R0000561  -1.0
    C0001299  R0000200  1.0
    C0001299  R0000437  1.0
    C0001299  R0000438  -1.0
    C0001299  R0000561  -1.0
    C0001300  R0000211  -1.0
    C0001300  R0000212  1.0
    C0001301  R0000277  -1.0
    C0001301  R0000278  1.0
    C0001302  R0000510  -1.0
    C0001302  R0000511  1.0
    C0001303  R0000723  -1.0
    C0001303  R0000724  1.0
    C0001304  R0000375  -1.0
    C0001304  R0000376  1.0
    C0001305  R0000405  -1.0
    C0001305  R0000406  1.0
    C0001306  R0000869  -1.0
    C0001306  R0000870  1.0
    C0001307  R0000507  -1.0
    C0001307  R0000508  1.0
    C0001308  R0000720  1.0
    C0001308  R0000721  -1.0
    C0001309  R0000279  -1.0
    C0001309  R0000374  1.0
    C0001310  R0000280  -1.0
    C0001310  R0000404  1.0
    C0001311  R0000290  1.0
    C0001311  R0000292  -1.0
    C0001312  R0000293  1.0
    C0001312  R0000295  -1.0
    C0001313  R0000099  -1.0
    C0001313  R0000888  1.0
    C0001314  R0000100  -1.0
    C0001314  R0000890  1.0
    C0001315  R0000101  -1.0
    C0001315  R0000892  1.0
    C0001316  R0000102  -1.0
    C0001316  R0000894  1.0
    C0001317  R0000103  -1.0
    C0001317  R0000895  1.0
    C0001318  R0000104  -1.0
    C0001318  R0000896  1.0
    C0001319  R0000105  -1.0
    C0001319  R0000897  1.0
    C0001320  R0000082  -1.0
    C0001320  R0000157  -1.0
    C0001320  R0000574  1.0
    C0001320  R0000857  1.0
    C0001321  R0000157  1.0
    C0001321  R0000456  -1.0
    C0001321  R0000500  -1.0
    C0001322  R0000183  1.0
    C0001322  R0000235  -1.0
    C0001322  R0000500  -1.0
    C0001323  R0000346  -1.0
    C0001323  R0000794  1.0
    C0001323  R0000964  1.0
    C0001323  R0000974  -1.0
    C0001324  R0000025  -1.0
    C0001324  R0000502  1.0
    C0001324  R0000730  1.0
    C0001324  R0000743  -1.0
    C0001325  R0000190  -1.0
    C0001325  R0000730  -1.0
    C0001325  R0000731  1.0
    C0001325  R0000794  1.0
    C0001326  R0000296  -1.0
    C0001326  R0000561  -1.0
    C0001326  R0000676  1.0
    C0001326  R0000732  1.0
    C0001327  R0000229  2.0
    C0001327  R0000261  -2.0
    C0001327  R0000296  1.0
    C0001327  R0000317  -1.0
    C0001327  R0000574  1.0
    C0001327  R0000577  -1.0
    C0001327  R0000732  1.0
    C0001328  R0000317  1.0
    C0001328  R0000731  -1.0
    C0001328  R0000965  1.0
    C0001329  R0000025  1.0
    C0001329  R0000676  -1.0
    C0001330  R0000190  -1.0
    C0001330  R0000730  -1.0
    C0001330  R0000731  1.0
    C0001330  R0000794  1.0
    C0001331  R0000229  1.0
    C0001331  R0000261  -1.0
    C0001331  R0000961  1.0
    C0001331  R0000965  -1.0
    C0001332  R0000229  1.0
    C0001332  R0000261  -1.0
    C0001332  R0000961  1.0
    C0001332  R0000965  -1.0
    C0001333  R0000229  1.0
    C0001333  R0000261  -1.0
    C0001333  R0000416  1.0
    C0001333  R0000417  -1.0
    C0001334  R0000229  1.0
    C0001334  R0000261  -1.0
    C0001334  R0000323  1.0
    C0001334  R0000574  1.0
    C0001334  R0000577  -1.0
    C0001334  R0000732  1.0
    C0001334  R0000974  -1.0
    C0001335  R0000229  1.0
    C0001335  R0000261  -1.0
    C0001335  R0000323  1.0
    C0001335  R0000697  -1.0
    C0001335  R0000732  1.0
    C0001335  R0000974  -1.0
    C0001336  R0000229  1.0
    C0001336  R0000261  -1.0
    C0001336  R0000323  1.0
    C0001336  R0000574  1.0
    C0001336  R0000577  -1.0
    C0001336  R0000732  1.0
    C0001336  R0000974  -1.0
    C0001337  R0000229  1.0
    C0001337  R0000261  -1.0
    C0001337  R0000323  1.0
    C0001337  R0000697  -1.0
    C0001337  R0000732  1.0
    C0001337  R0000974  -1.0
    C0001338  R0000353  1.0
    C0001338  R0000496  1.0
    C0001338  R0000498  -1.0
    C0001339  R0000222  1.0
    C0001339  R0000224  -1.0
    C0001339  R0000353  1.0
    C0001340  R0000460  1.0
    C0001340  R0000494  -1.0
    C0001340  R0000965  1.0
    C0001340  R0000971  -1.0
    C0001341  R0000315  1.0
    C0001341  R0000328  -1.0
    C0001341  R0000460  1.0
    C0001341  R0000494  -1.0
    C0001342  R0000229  1.0
    C0001342  R0000261  -1.0
    C0001342  R0000965  1.0
    C0001342  R0000971  -1.0
    C0001343  R0000229  1.0
    C0001343  R0000261  -1.0
    C0001343  R0000686  -1.0
    C0001343  R0000690  1.0
    C0001344  R0000230  1.0
    C0001344  R0000262  -1.0
    C0001344  R0000687  -1.0
    C0001344  R0000691  1.0
    C0001345  R0000326  -1.0
    C0001345  R0000500  -1.0
    C0001345  R0000568  1.0
    C0001346  R0000500  -1.0
    C0001346  R0000513  -1.0
    C0001346  R0000582  1.0
    C0001347  R0000500  -1.0
    C0001347  R0000524  -1.0
    C0001347  R0000587  1.0
    C0001348  R0000500  -1.0
    C0001348  R0000592  1.0
    C0001348  R0000631  -1.0
    C0001349  R0000500  -1.0
    C0001349  R0000619  1.0
    C0001349  R0000957  -1.0
    C0001350  R0000500  -1.0
    C0001350  R0000623  1.0
    C0001350  R0000958  -1.0
    C0001351  R0000500  -1.0
    C0001351  R0000626  1.0
    C0001351  R0000975  -1.0
    C0001352  R0000252  1.0
    C0001352  R0000261  -1.0
    C0001352  R0000626  -1.0
    C0001352  R0000627  1.0
    C0001352  R0000794  1.0
    C0001352  R0000955  -1.0
    C0001353  R0000272  1.0
    C0001353  R0000274  -1.0
    C0001353  R0000500  -1.0
    C0001354  R0000037  -1.0
    C0001354  R0000039  1.0
    C0001354  R0000229  1.0
    C0001354  R0000261  -1.0
    C0001355  R0000252  1.0
    C0001355  R0000261  -1.0
    C0001355  R0000620  -1.0
    C0001355  R0000621  1.0
    C0001355  R0000794  1.0
    C0001355  R0000952  -1.0
    C0001356  R0000229  1.0
    C0001356  R0000261  -1.0
    C0001356  R0000361  -1.0
    C0001356  R0000362  1.0
    C0001357  R0000190  -1.0
    C0001357  R0000794  1.0
    C0001357  R0000977  -1.0
    C0001357  R0000979  1.0
    C0001358  R0000525  -1.0
    C0001358  R0000686  -1.0
    C0001358  R0000688  1.0
    C0001358  R0000979  1.0
    C0001359  R0000214  1.0
    C0001359  R0000299  1.0
    C0001359  R0000321  -1.0
    C0001359  R0000712  -1.0
    C0001360  R0000213  -1.0
    C0001360  R0000298  -1.0
    C0001360  R0000320  1.0
    C0001360  R0000711  1.0
    C0001361  R0000111  1.0
    C0001361  R0000591  -1.0
    C0001361  R0000690  1.0
    C0001361  R0000692  -1.0
    C0001361  R0000743  -1.0
    C0001362  R0000690  -1.0
    C0001362  R0000692  1.0
    C0001362  R0000856  1.0
    C0001362  R0000857  -1.0
    C0001363  R0000244  1.0
    C0001363  R0000340  1.0
    C0001363  R0000652  -1.0
    C0001364  R0000243  -1.0
    C0001364  R0000244  1.0
    C0001364  R0000340  1.0
    C0001365  R0000340  1.0
    C0001365  R0000817  -1.0
    C0001365  R0000861  1.0
    C0001366  R0000035  -1.0
    C0001366  R0000340  1.0
    C0001366  R0000665  1.0
    C0001367  R0000247  1.0
    C0001367  R0000340  1.0
    C0001367  R0000420  -1.0
    C0001368  R0000340  1.0
    C0001368  R0000457  -1.0
    C0001368  R0000476  1.0
    C0001369  R0000340  1.0
    C0001369  R0000357  1.0
    C0001369  R0000651  -1.0
    C0001370  R0000222  1.0
    C0001370  R0000252  -1.0
    C0001370  R0000355  1.0
    C0001371  R0000253  1.0
    C0001371  R0000262  -1.0
    C0001371  R0000558  -1.0
    C0001371  R0000560  1.0
    C0001371  R0000795  1.0
    C0001371  R0000956  -1.0
    C0001372  R0000334  -1.0
    C0001372  R0000851  1.0
    C0001373  R0000745  -1.0
    C0001373  R0000769  1.0
    C0001374  R0000055  1.0
    C0001374  R0000398  -1.0
    C0001374  R0000732  1.0
    C0001375  R0000082  1.0
    C0001375  R0000553  1.0
    C0001375  R0000574  -1.0
    C0001375  R0000796  -1.0
    C0001376  R0000045  -1.0
    C0001376  R0000665  1.0
    C0001376  R0000732  1.0
    C0001377  R0000252  1.0
    C0001377  R0000261  -1.0
    C0001377  R0000556  -1.0
    C0001377  R0000557  1.0
    C0001377  R0000794  1.0
    C0001377  R0000930  -1.0
    C0001378  R0000017  -1.0
    C0001378  R0000229  1.0
    C0001378  R0000261  -1.0
    C0001378  R0000331  1.0
    C0001379  R0000686  -1.0
    C0001379  R0000687  1.0
    C0001380  R0000216  1.0
    C0001380  R0000428  1.0
    C0001380  R0000429  -1.0
    C0001381  R0000216  1.0
    C0001381  R0000428  1.0
    C0001381  R0000429  -1.0
    C0001382  R0000229  1.0
    C0001382  R0000261  -1.0
    C0001382  R0000686  -1.0
    C0001382  R0000690  1.0
    C0001383  R0000230  1.0
    C0001383  R0000262  -1.0
    C0001383  R0000687  -1.0
    C0001383  R0000691  1.0
    C0001384  R0000437  -1.0
    C0001384  R0000438  1.0
    C0001384  R0000452  -1.0
    C0001384  R0000856  1.0
    C0001385  R0000514  -1.0
    C0001385  R0000732  -1.0
    C0001385  R0000733  1.0
    C0001386  R0000252  1.0
    C0001386  R0000261  -1.0
    C0001386  R0000609  -1.0
    C0001386  R0000611  1.0
    C0001386  R0000794  1.0
    C0001386  R0000948  -1.0
    C0001387  R0000482  1.0
    C0001387  R0000487  -1.0
    C0001387  R0000553  -1.0
    C0001387  R0000796  1.0
    C0001388  R0000515  1.0
    C0001388  R0000567  -1.0
    C0001388  R0000697  1.0
    C0001388  R0000796  1.0
    C0001389  R0000329  1.0
    C0001389  R0000330  -1.0
    C0001389  R0000500  -1.0
    C0001390  R0000222  1.0
    C0001390  R0000233  -1.0
    C0001390  R0000500  -1.0
    C0001391  R0000490  -1.0
    C0001391  R0000496  1.0
    C0001391  R0000500  -1.0
    C0001392  R0000252  1.0
    C0001392  R0000261  -1.0
    C0001392  R0000574  -1.0
    C0001392  R0000579  1.0
    C0001392  R0000794  1.0
    C0001393  R0000204  1.0
    C0001393  R0000518  -1.0
    C0001393  R0000568  1.0
    C0001393  R0000710  -1.0
    C0001394  R0000252  1.0
    C0001394  R0000262  -1.0
    C0001394  R0000569  -1.0
    C0001394  R0000571  1.0
    C0001394  R0000795  1.0
    C0001394  R0000934  -1.0
    C0001395  R0000266  1.0
    C0001395  R0000336  1.0
    C0001395  R0000347  -1.0
    C0001395  R0000838  -1.0
    C0001396  R0000843  -1.0
    C0001396  R0000863  1.0
    C0001397  R0000244  2.0
    C0001397  R0000645  -1.0
    C0001398  R0000346  -1.0
    C0001398  R0000794  1.0
    C0001398  R0000964  1.0
    C0001398  R0000974  -1.0
    C0001399  R0000252  1.0
    C0001399  R0000261  -1.0
    C0001399  R0000608  -1.0
    C0001399  R0000610  1.0
    C0001399  R0000794  1.0
    C0001399  R0000947  -1.0
    C0001400  R0000686  -1.0
    C0001400  R0000687  1.0
    C0001401  R0000015  -1.0
    C0001401  R0000017  1.0
    C0001401  R0000252  1.0
    C0001401  R0000261  -1.0
    C0001401  R0000264  -1.0
    C0001401  R0000794  1.0
    C0001402  R0000612  -1.0
    C0001402  R0000697  1.0
    C0001402  R0000796  1.0
    C0001403  R0000244  2.0
    C0001403  R0000645  -1.0
    C0001404  R0000447  1.0
    C0001404  R0000472  1.0
    C0001404  R0000834  -1.0
    C0001405  R0000222  1.0
    C0001405  R0000252  -1.0
    C0001405  R0000355  1.0
    C0001406  R0000313  -1.0
    C0001406  R0000542  1.0
    C0001407  R0000244  2.0
    C0001407  R0000645  -1.0
    C0001408  R0000572  1.0
    C0001408  R0000619  -1.0
    C0001408  R0000743  -1.0
    C0001409  R0000224  -1.0
    C0001409  R0000229  1.0
    C0001409  R0000252  1.0
    C0001409  R0000261  -1.0
    C0001410  R0000083  1.0
    C0001410  R0000471  -1.0
    C0001410  R0000554  1.0
    C0001410  R0000797  -1.0
    C0001411  R0000254  1.0
    C0001411  R0000553  1.0
    C0001411  R0000591  -1.0
    C0001412  R0000110  1.0
    C0001412  R0000111  -1.0
    C0001412  R0000553  1.0
    C0001413  R0000261  -1.0
    C0001413  R0000372  1.0
    C0001413  R0000703  -1.0
    C0001413  R0000794  1.0
    C0001414  R0000262  -1.0
    C0001414  R0000373  1.0
    C0001414  R0000704  -1.0
    C0001414  R0000795  1.0
    C0001415  R0000262  -1.0
    C0001415  R0000687  1.0
    C0001415  R0000707  -1.0
    C0001415  R0000795  1.0
    C0001416  R0000080  1.0
    C0001416  R0000697  1.0
    C0001416  R0000715  -1.0
    C0001416  R0000856  1.0
    C0001417  R0000037  1.0
    C0001417  R0000039  -1.0
    C0001417  R0000732  1.0
    C0001418  R0000162  -1.0
    C0001418  R0000163  1.0
    C0001418  R0000697  1.0
    C0001419  R0000229  1.0
    C0001419  R0000261  -1.0
    C0001419  R0000961  -1.0
    C0001419  R0000974  1.0
    C0001420  R0000229  1.0
    C0001420  R0000261  -1.0
    C0001420  R0000301  -1.0
    C0001420  R0000323  1.0
    C0001421  R0000229  1.0
    C0001421  R0000261  -1.0
    C0001421  R0000389  -1.0
    C0001421  R0000391  1.0
    C0001422  R0000229  1.0
    C0001422  R0000261  -1.0
    C0001422  R0000416  -1.0
    C0001422  R0000418  1.0
    C0001423  R0000229  1.0
    C0001423  R0000261  -1.0
    C0001423  R0000368  -1.0
    C0001423  R0000370  1.0
    C0001424  R0000229  1.0
    C0001424  R0000261  -1.0
    C0001424  R0000411  -1.0
    C0001424  R0000413  1.0
    C0001425  R0000229  1.0
    C0001425  R0000261  -1.0
    C0001425  R0000363  -1.0
    C0001425  R0000366  1.0
    C0001426  R0000229  1.0
    C0001426  R0000261  -1.0
    C0001426  R0000460  -1.0
    C0001426  R0000494  1.0
    C0001427  R0000229  1.0
    C0001427  R0000261  -1.0
    C0001427  R0000522  -1.0
    C0001427  R0000546  1.0
    C0001428  R0000252  1.0
    C0001428  R0000261  -1.0
    C0001428  R0000568  -1.0
    C0001428  R0000570  1.0
    C0001428  R0000794  1.0
    C0001428  R0000933  -1.0
    C0001429  R0000500  -1.0
    C0001429  R0000876  1.0
    C0001429  R0000881  -1.0
    C0001430  R0000500  -1.0
    C0001430  R0000876  1.0
    C0001430  R0000881  -1.0
    C0001431  R0000334  -1.0
    C0001431  R0000851  1.0
    C0001432  R0000745  -1.0
    C0001432  R0000769  1.0
    C0001433  R0000317  1.0
    C0001433  R0000447  -1.0
    C0001433  R0000686  -1.0
    C0001433  R0000688  1.0
    C0001434  R0000317  1.0
    C0001434  R0000447  -1.0
    C0001434  R0000686  -1.0
    C0001434  R0000688  1.0
    C0001435  R0000732  1.0
    C0001435  R0000851  1.0
    C0001435  R0000852  -1.0
    C0001436  R0000732  1.0
    C0001436  R0000769  1.0
    C0001436  R0000770  -1.0
    C0001437  R0000000  1.0
    C0001437  R0000270  -1.0
    C0001437  R0000460  2.0
    C0001437  R0000462  -2.0
    C0001438  R0000245  -1.0
    C0001438  R0000343  1.0
    C0001438  R0000690  -1.0
    C0001438  R0000692  1.0
    C0001439  R0000173  1.0
    C0001440  R0000201  1.0
    C0001441  R0000215  1.0
    C0001442  R0000228  1.0
    C0001443  R0000233  1.0
    C0001444  R0000234  1.0
    C0001445  R0000235  1.0
    C0001446  R0000236  1.0
    C0001447  R0000250  1.0
    C0001448  R0000255  1.0
    C0001449  R0000256  1.0
    C0001450  R0000257  1.0
    C0001451  R0000258  1.0
    C0001452  R0000259  1.0
    C0001453  R0000260  1.0
    C0001454  R0000263  1.0
    C0001455  R0000273  1.0
    C0001456  R0000274  1.0
    C0001457  R0000279  1.0
    C0001458  R0000280  1.0
    C0001459  R0000281  1.0
    C0001460  R0000282  1.0
    C0001461  R0000284  1.0
    C0001462  R0000285  1.0
    C0001463  R0000286  1.0
    C0001464  R0000287  1.0
    C0001465  R0000292  1.0
    C0001466  R0000295  1.0
    C0001467  R0000300  1.0
    C0001468  R0000311  1.0
    C0001469  R0000314  1.0
    C0001470  R0000319  1.0
    C0001471  R0000326  1.0
    C0001472  R0000327  1.0
    C0001473  R0000330  1.0
    C0001474  R0000365  1.0
    C0001475  R0000367  1.0
    C0001476  R0000371  1.0
    C0001477  R0000392  1.0
    C0001478  R0000401  1.0
    C0001479  R0000403  1.0
    C0001480  R0000414  1.0
    C0001481  R0000415  1.0
    C0001482  R0000419  1.0
    C0001483  R0000422  1.0
    C0001484  R0000423  1.0
    C0001485  R0000424  1.0
    C0001486  R0000430  1.0
    C0001487  R0000435  1.0
    C0001488  R0000439  1.0
    C0001489  R0000449  1.0
    C0001490  R0000450  1.0
    C0001491  R0000451  1.0
    C0001492  R0000454  1.0
    C0001493  R0000455  1.0
    C0001494  R0000456  1.0
    C0001495  R0000464  1.0
    C0001496  R0000465  1.0
    C0001497  R0000466  1.0
    C0001498  R0000467  1.0
    C0001499  R0000468  1.0
    C0001500  R0000469  1.0
    C0001501  R0000474  1.0
    C0001502  R0000475  1.0
    C0001503  R0000488  1.0
    C0001504  R0000490  1.0
    C0001505  R0000491  1.0
    C0001506  R0000492  1.0
    C0001507  R0000493  1.0
    C0001508  R0000500  1.0
    C0001509  R0000513  1.0
    C0001510  R0000521  1.0
    C0001511  R0000524  1.0
    C0001512  R0000535  1.0
    C0001513  R0000548  1.0
    C0001514  R0000628  1.0
    C0001515  R0000630  1.0
    C0001516  R0000631  1.0
    C0001517  R0000636  1.0
    C0001518  R0000646  1.0
    C0001519  R0000650  1.0
    C0001520  R0000653  1.0
    C0001521  R0000659  1.0
    C0001522  R0000660  1.0
    C0001523  R0000661  1.0
    C0001524  R0000662  1.0
    C0001525  R0000663  1.0
    C0001526  R0000664  1.0
    C0001527  R0000694  1.0
    C0001528  R0000696  1.0
    C0001529  R0000699  1.0
    C0001530  R0000708  1.0
    C0001531  R0000716  1.0
    C0001532  R0000726  1.0
    C0001533  R0000728  1.0
    C0001534  R0000729  1.0
    C0001535  R0000750  1.0
    C0001536  R0000752  1.0
    C0001537  R0000755  1.0
    C0001538  R0000772  1.0
    C0001539  R0000773  1.0
    C0001540  R0000774  1.0
    C0001541  R0000782  1.0
    C0001542  R0000784  1.0
    C0001543  R0000798  1.0
    C0001544  R0000820  1.0
    C0001545  R0000823  1.0
    C0001546  R0000825  1.0
    C0001547  R0000836  1.0
    C0001548  R0000839  1.0
    C0001549  R0000843  1.0
    C0001550  R0000848  1.0
    C0001551  R0000853  1.0
    C0001552  R0000854  1.0
    C0001553  R0000860  1.0
    C0001554  R0000862  1.0
    C0001555  R0000881  1.0
    C0001556  R0000882  1.0
    C0001557  R0000885  1.0
    C0001558  R0000926  1.0
    C0001559  R0000957  1.0
    C0001560  R0000958  1.0
    C0001561  R0000967  1.0
    C0001562  R0000970  1.0
    C0001563  R0000972  1.0
    C0001564  R0000975  1.0
    C0001565  R0000976  1.0
    C0001566  R0000980  1.0
    C0001567  R0000981  1.0
    C0001568  R0000982  1.0
    C0001569  R0000984  1.0
    C0001570  R0000173  -1.0
    C0001571  R0000201  -1.0
    C0001572  R0000215  -1.0
    C0001573  R0000228  -1.0
    C0001574  R0000233  -1.0
    C0001575  R0000234  -1.0
    C0001576  R0000235  -1.0
    C0001577  R0000236  -1.0
    C0001578  R0000250  -1.0
    C0001579  R0000255  -1.0
    C0001580  R0000256  -1.0
    C0001581  R0000257  -1.0
    C0001582  R0000258  -1.0
    C0001583  R0000259  -1.0
    C0001584  R0000260  -1.0
    C0001585  R0000263  -1.0
    C0001586  R0000273  -1.0
    C0001587  R0000274  -1.0
    C0001588  R0000279  -1.0
    C0001589  R0000280  -1.0
    C0001590  R0000281  -1.0
    C0001591  R0000282  -1.0
    C0001592  R0000284  -1.0
    C0001593  R0000285  -1.0
    C0001594  R0000286  -1.0
    C0001595  R0000287  -1.0
    C0001596  R0000292  -1.0
    C0001597  R0000295  -1.0
    C0001598  R0000300  -1.0
    C0001599  R0000311  -1.0
    C0001600  R0000314  -1.0
    C0001601  R0000319  -1.0
    C0001602  R0000326  -1.0
    C0001603  R0000327  -1.0
    C0001604  R0000330  -1.0
    C0001605  R0000365  -1.0
    C0001606  R0000367  -1.0
    C0001607  R0000371  -1.0
    C0001608  R0000392  -1.0
    C0001609  R0000401  -1.0
    C0001610  R0000403  -1.0
    C0001611  R0000414  -1.0
    C0001612  R0000415  -1.0
    C0001613  R0000419  -1.0
    C0001614  R0000422  -1.0
    C0001615  R0000423  -1.0
    C0001616  R0000424  -1.0
    C0001617  R0000430  -1.0
    C0001618  R0000435  -1.0
    C0001619  R0000439  -1.0
    C0001620  R0000449  -1.0
    C0001621  R0000450  -1.0
    C0001622  R0000451  -1.0
    C0001623  R0000454  -1.0
    C0001624  R0000455  -1.0
    C0001625  R0000456  -1.0
    C0001626  R0000464  -1.0
    C0001627  R0000465  -1.0
    C0001628  R0000466  -1.0
    C0001629  R0000467  -1.0
    C0001630  R0000468  -1.0
    C0001631  R0000469  -1.0
    C0001632  R0000474  -1.0
    C0001633  R0000475  -1.0
    C0001634  R0000488  -1.0
    C0001635  R0000490  -1.0
    C0001636  R0000491  -1.0
    C0001637  R0000492  -1.0
    C0001638  R0000493  -1.0
    C0001639  R0000500  -1.0
    C0001640  R0000513  -1.0
    C0001641  R0000521  -1.0
    C0001642  R0000524  -1.0
    C0001643  R0000535  -1.0
    C0001644  R0000548  -1.0
    C0001645  R0000628  -1.0
    C0001646  R0000630  -1.0
    C0001647  R0000631  -1.0
    C0001648  R0000636  -1.0
    C0001649  R0000646  -1.0
    C0001650  R0000650  -1.0
    C0001651  R0000653  -1.0
    C0001652  R0000659  -1.0
    C0001653  R0000660  -1.0
    C0001654  R0000661  -1.0
    C0001655  R0000662  -1.0
    C0001656  R0000663  -1.0
    C0001657  R0000664  -1.0
    C0001658  R0000694  -1.0
    C0001659  R0000696  -1.0
    C0001660  R0000699  -1.0
    C0001661  R0000708  -1.0
    C0001662  R0000716  -1.0
    C0001663  R0000726  -1.0
    C0001664  R0000728  -1.0
    C0001665  R0000729  -1.0
    C0001666  R0000750  -1.0
    C0001667  R0000752  -1.0
    C0001668  R0000755  -1.0
    C0001669  R0000772  -1.0
    C0001670  R0000773  -1.0
    C0001671  R0000774  -1.0
    C0001672  R0000782  -1.0
    C0001673  R0000784  -1.0
    C0001674  R0000798  -1.0
    C0001675  R0000820  -1.0
    C0001676  R0000823  -1.0
    C0001677  R0000825  -1.0
    C0001678  R0000836  -1.0
    C0001679  R0000839  -1.0
    C0001680  R0000843  -1.0
    C0001681  R0000848  -1.0
    C0001682  R0000853  -1.0
    C0001683  R0000854  -1.0
    C0001684  R0000860  -1.0
    C0001685  R0000862  -1.0
    C0001686  R0000881  -1.0
    C0001687  R0000882  -1.0
    C0001688  R0000885  -1.0
    C0001689  R0000926  -1.0
    C0001690  R0000957  -1.0
    C0001691  R0000958  -1.0
    C0001692  R0000967  -1.0
    C0001693  R0000970  -1.0
    C0001694  R0000972  -1.0
    C0001695  R0000975  -1.0
    C0001696  R0000976  -1.0
    C0001697  R0000980  -1.0
    C0001698  R0000981  -1.0
    C0001699  R0000982  -1.0
    C0001700  R0000984  -1.0
    C0001701  R0000037  -0.001531
    C0001701  R0000152  -5.6e-05
    C0001701  R0000216  -0.000206
    C0001701  R0000421  -9.6e-05
    C0001701  R0000425  -0.000125
    C0001701  R0000428  -0.005603
    C0001701  R0000429  -0.000812
    C0001701  R0000440  -0.000114
    C0001701  R0000531  -6.6e-05
    C0001701  R0000532  -0.000351
    C0001701  R0000629  -3.2e-05
    C0001701  R0000632  1.0
    C0001701  R0000760  -0.002884
    C0001701  R0000761  -0.000697
    C0001701  R0000765  -0.000373
    C0001701  R0000927  -0.000781
    C0001701  R0000983  -1.5e-05
    C0001702  OBJ       1
    C0001702  R0000028  -1.1358
    C0001702  R0000229  59.276
    C0001702  R0000240  -0.023371
    C0001702  R0000252  -0.051
    C0001702  R0000261  -59.276
    C0001702  R0000271  1.0
    C0001702  R0000315  -0.05
    C0001702  R0000364  -0.003587
    C0001702  R0000369  -0.002432
    C0001702  R0000390  -0.002432
    C0001702  R0000412  -0.003587
    C0001702  R0000482  -0.32518
    C0001702  R0000484  -0.51852
    C0001702  R0000489  -0.051
    C0001702  R0000553  -0.35734
    C0001702  R0000556  -0.13579
    C0001702  R0000558  -0.17152
    C0001702  R0000561  -0.17152
    C0001702  R0000568  -0.04288
    C0001702  R0000574  -0.268
    C0001702  R0000577  -0.268
    C0001702  R0000582  -0.075041
    C0001702  R0000587  -0.17152
    C0001702  R0000592  -0.25014
    C0001702  R0000596  -0.23942
    C0001702  R0000600  -0.050027
    C0001702  R0000605  -0.11435
    C0001702  R0000608  -0.12864
    C0001702  R0000612  -0.25371
    C0001702  R0000615  -0.19653
    C0001702  R0000619  -0.028
    C0001702  R0000623  -0.096481
    C0001702  R0000626  -0.25728
    C0001702  R0000632  -1.0
    C0001702  R0000647  -0.82099
    C0001702  R0000732  59.305
    C0001702  R0000863  -0.02
    C0001702  R0000965  -0.067
    C0001702  R0001693  1
    C0001703  R0000037  -0.001656
    C0001703  R0000152  -4.6e-05
    C0001703  R0000216  -0.000723
    C0001703  R0000421  -6.2e-05
    C0001703  R0000425  -0.000167
    C0001703  R0000428  -0.005155
    C0001703  R0000429  -0.004632
    C0001703  R0000440  -6.8e-05
    C0001703  R0000531  -9e-06
    C0001703  R0000532  -7.5e-05
    C0001703  R0000629  -7.4e-05
    C0001703  R0000632  1.0
    C0001703  R0000760  -0.00166
    C0001703  R0000761  -8.3e-05
    C0001703  R0000765  -0.000302
    C0001703  R0000927  -0.003618
    C0001703  R0000983  -1.5e-05
    C0001704  R0000028  -0.963
    C0001704  R0000229  59.276
    C0001704  R0000240  -0.085
    C0001704  R0000252  -0.04
    C0001704  R0000261  -59.276
    C0001704  R0000271  1.0
    C0001704  R0000315  -0.039
    C0001704  R0000364  -0.004
    C0001704  R0000369  -0.003
    C0001704  R0000390  -0.003
    C0001704  R0000412  -0.004
    C0001704  R0000482  -0.278
    C0001704  R0000484  -0.667
    C0001704  R0000489  -0.04
    C0001704  R0000553  -0.252
    C0001704  R0000556  -0.098
    C0001704  R0000558  -0.153
    C0001704  R0000561  -0.153
    C0001704  R0000568  -0.044
    C0001704  R0000574  -0.231
    C0001704  R0000577  -0.231
    C0001704  R0000582  -0.071
    C0001704  R0000587  -0.142
    C0001704  R0000592  -0.207
    C0001704  R0000596  -0.204
    C0001704  R0000600  -0.044
    C0001704  R0000605  -0.092
    C0001704  R0000608  -0.118
    C0001704  R0000612  -0.225
    C0001704  R0000615  -0.16
    C0001704  R0000619  -0.028
    C0001704  R0000623  -0.068
    C0001704  R0000626  -0.18657
    C0001704  R0000632  -1.0
    C0001704  R0000647  -0.994
    C0001704  R0000732  59.305
    C0001704  R0000863  -0.02
    C0001704  R0000965  -0.052
    C0001705  R0000271  -1.0
    C0001705  R0000273  1.0
RHS
    RHS       R0000000  0
    RHS       R0000001  0
    RHS       R0000002  0
    RHS       R0000003  0
    RHS       R0000004  0
    RHS       R0000005  0
    RHS       R0000006  0
    RHS       R0000007  0
    RHS       R0000008  0
    RHS       R0000009  0
    RHS       R0000010  0
    RHS       R0000011  0
    RHS       R0000012  0
    RHS       R0000013  0
    RHS       R0000014  0
    RHS       R0000015  0
    RHS       R0000016  0
    RHS       R0000017  0
    RHS       R0000018  0
    RHS       R0000019  0
    RHS       R0000020  0
    RHS       R0000021  0
    RHS       R0000022  0
    RHS       R0000023  0
    RHS       R0000024  0
    RHS       R0000025  0
    RHS       R0000026  0
    RHS       R0000027  0
    RHS       R0000028  0
    RHS       R0000029  0
    RHS       R0000030  0
    RHS       R0000031  0
    RHS       R0000032  0
    RHS       R0000033  0
    RHS       R0000034  0
    RHS       R0000035  0
    RHS       R0000036  0
    RHS       R0000037  0
    RHS       R0000038  0
    RHS       R0000039  0
    RHS       R0000040  0
    RHS       R0000041  0
    RHS       R0000042  0
    RHS       R0000043  0
    RHS       R0000044  0
    RHS       R0000045  0
    RHS       R0000046  0
    RHS       R0000047  0
    RHS       R0000048  0
    RHS       R0000049  0
    RHS       R0000050  0
    RHS       R0000051  0
    RHS       R0000052  0
    RHS       R0000053  0
    RHS       R0000054  0
    RHS       R0000055  0
    RHS       R0000056  0
    RHS       R0000057  0
    RHS       R0000058  0
    RHS       R0000059  0
    RHS       R0000060  0
    RHS       R0000061  0
    RHS       R0000062  0
    RHS       R0000063  0
    RHS       R0000064  0
    RHS       R0000065  0
    RHS       R0000066  0
    RHS       R0000067  0
    RHS       R0000068  0
    RHS       R0000069  0
    RHS       R0000070  0
    RHS       R0000071  0
    RHS       R0000072  0
    RHS       R0000073  0
    RHS       R0000074  0
    RHS       R0000075  0
    RHS       R0000076  0
    RHS       R0000077  0
    RHS       R0000078  0
    RHS       R0000079  0
    RHS       R0000080  0
    RHS       R0000081  0
    RHS       R0000082  0
    RHS       R0000083  0
    RHS       R0000084  0
    RHS       R0000085  0
    RHS       R0000086  0
    RHS       R0000087  0
    RHS       R0000088  0
    RHS       R0000089  0
    RHS       R0000090  0
    RHS       R0000091  0
    RHS       R0000092  0
    RHS       R0000093  0
    RHS       R0000094  0
    RHS       R0000095  0
    RHS       R0000096  0
    RHS       R0000097  0
    RHS       R0000098  0
    RHS       R0000099  0
    RHS       R0000100  0
    RHS       R0000101  0
    RHS       R0000102  0
    RHS       R0000103  0
    RHS       R0000104  0
    RHS       R0000105  0
    RHS       R0000106  0
    RHS       R0000107  0
    RHS       R0000108  0
    RHS       R0000109  0
    RHS       R0000110  0
    RHS       R0000111  0
    RHS       R0000112  0
    RHS       R0000113  0
    RHS       R0000114  0
    RHS       R0000115  0
    RHS       R0000116  0
    RHS       R0000117  0
    RHS       R0000118  0
    RHS       R0000119  0
    RHS       R0000120  0
    RHS       R0000121  0
    RHS       R0000122  0
    RHS       R0000123  0
    RHS       R0000124  0
    RHS       R0000125  0
    RHS       R0000126  0
    RHS       R0000127  0
    RHS       R0000128  0
    RHS       R0000129  0
    RHS       R0000130  0
    RHS       R0000131  0
    RHS       R0000132  0
    RHS       R0000133  0
    RHS       R0000134  0
    RHS       R0000135  0
    RHS       R0000136  0
    RHS       R0000137  0
    RHS       R0000138  0
    RHS       R0000139  0
    RHS       R0000140  0
    RHS       R0000141  0
    RHS       R0000142  0
    RHS       R0000143  0
    RHS       R0000144  0
    RHS       R0000145  0
    RHS       R0000146  0
    RHS       R0000147  0
    RHS       R0000148  0
    RHS       R0000149  0
    RHS       R0000150  0
    RHS       R0000151  0
    RHS       R0000152  0
    RHS       R0000153  0
    RHS       R0000154  0
    RHS       R0000155  0
    RHS       R0000156  0
    RHS       R0000157  0
    RHS       R0000158  0
    RHS       R0000159  0
    RHS       R0000160  0
    RHS       R0000161  0
    RHS       R0000162  0
    RHS       R0000163  0
    RHS       R0000164  0
    RHS       R0000165  0
    RHS       R0000166  0
    RHS       R0000167  0
    RHS       R0000168  0
    RHS       R0000169  0
    RHS       R0000170  0
    RHS       R0000171  0
    RHS       R0000172  0
    RHS       R0000173  0
    RHS       R0000174  0
    RHS       R0000175  0
    RHS       R0000176  0
    RHS       R0000177  0
    RHS       R0000178  0
    RHS       R0000179  0
    RHS       R0000180  0
    RHS       R0000181  0
    RHS       R0000182  0
    RHS       R0000183  0
    RHS       R0000184  0
    RHS       R0000185  0
    RHS       R0000186  0
    RHS       R0000187  0
    RHS       R0000188  0
    RHS       R0000189  0
    RHS       R0000190  0
    RHS       R0000191  0
    RHS       R0000192  0
    RHS       R0000193  0
    RHS       R0000194  0
    RHS       R0000195  0
    RHS       R0000196  0
    RHS       R0000197  0
    RHS       R0000198  0
    RHS       R0000199  0
    RHS       R0000200  0
    RHS       R0000201  0
    RHS       R0000202  0
    RHS       R0000203  0
    RHS       R0000204  0
    RHS       R0000205  0
    RHS       R0000206  0
    RHS       R0000207  0
    RHS       R0000208  0
    RHS       R0000209  0
    RHS       R0000210  0
    RHS       R0000211  0
    RHS       R0000212  0
    RHS       R0000213  0
    RHS       R0000214  0
    RHS       R0000215  0
    RHS       R0000216  0
    RHS       R0000217  0
    RHS       R0000218  0
    RHS       R0000219  0
    RHS       R0000220  0
    RHS       R0000221  0
    RHS       R0000222  0
    RHS       R0000223  0
    RHS       R0000224  0
    RHS       R0000225  0
    RHS       R0000226  0
    RHS       R0000227  0
    RHS       R0000228  0
    RHS       R0000229  0
    RHS       R0000230  0
    RHS       R0000231  0
    RHS       R0000232  0
    RHS       R0000233  0
    RHS       R0000234  0
    RHS       R0000235  0
    RHS       R0000236  0
    RHS       R0000237  0
    RHS       R0000238  0
    RHS       R0000239  0
    RHS       R0000240  0
    RHS       R0000241  0
    RHS       R0000242  0
    RHS       R0000243  0
    RHS       R0000244  0
    RHS       R0000245  0
    RHS       R0000246  0
    RHS       R0000247  0
    RHS       R0000248  0
    RHS       R0000249  0
    RHS       R0000250  0
    RHS       R0000251  0
    RHS       R0000252  0
    RHS       R0000253  0
    RHS       R0000254  0
    RHS       R0000255  0
    RHS       R0000256  0
    RHS       R0000257  0
    RHS       R0000258  0
    RHS       R0000259  0
    RHS       R0000260  0
    RHS       R0000261  0
    RHS       R0000262  0
    RHS       R0000263  0
    RHS       R0000264  0
    RHS       R0000265  0
    RHS       R0000266  0
    RHS       R0000267  0
    RHS       R0000268  0
    RHS       R0000269  0
    RHS       R0000270  0
    RHS       R0000271  0
    RHS       R0000272  0
    RHS       R0000273  0
    RHS       R0000274  0
    RHS       R0000275  0
    RHS       R0000276  0
    RHS       R0000277  0
    RHS       R0000278  0
    RHS       R0000279  0
    RHS       R0000280  0
    RHS       R0000281  0
    RHS       R0000282  0
    RHS       R0000283  0
    RHS       R0000284  0
    RHS       R0000285  0
    RHS       R0000286  0
    RHS       R0000287  0
    RHS       R0000288  0
    RHS       R0000289  0
    RHS       R0000290  0
    RHS       R0000291  0
    RHS       R0000292  0
    RHS       R0000293  0
    RHS       R0000294  0
    RHS       R0000295  0
    RHS       R0000296  0
    RHS       R0000297  0
    RHS       R0000298  0
    RHS       R0000299  0
    RHS       R0000300  0
    RHS       R0000301  0
    RHS       R0000302  0
    RHS       R0000303  0
    RHS       R0000304  0
    RHS       R0000305  0
    RHS       R0000306  0
    RHS       R0000307  0
    RHS       R0000308  0
    RHS       R0000309  0
    RHS       R0000310  0
    RHS       R0000311  0
    RHS       R0000312  0
    RHS       R0000313  0
    RHS       R0000314  0
    RHS       R0000315  0
    RHS       R0000316  0
    RHS       R0000317  0
    RHS       R0000318  0
    RHS       R0000319  0
    RHS       R0000320  0
    RHS       R0000321  0
    RHS       R0000322  0
    RHS       R0000323  0
    RHS       R0000324  0
    RHS       R0000325  0
    RHS       R0000326  0
    RHS       R0000327  0
    RHS       R0000328  0
    RHS       R0000329  0
    RHS       R0000330  0
    RHS       R0000331  0
    RHS       R0000332  0
    RHS       R0000333  0
    RHS       R0000334  0
    RHS       R0000335  0
    RHS       R0000336  0
    RHS       R0000337  0
    RHS       R0000338  0
    RHS       R0000339  0
    RHS       R0000340  0
    RHS       R0000341  0
    RHS       R0000342  0
    RHS       R0000343  0
    RHS       R0000344  0
    RHS       R0000345  0
    RHS       R0000346  0
    RHS       R0000347  0
    RHS       R0000348  0
    RHS       R0000349  0
    RHS       R0000350  0
    RHS       R0000351  0
    RHS       R0000352  0
    RHS       R0000353  0
    RHS       R0000354  0
    RHS       R0000355  0
    RHS       R0000356  0
    RHS       R0000357  0
    RHS       R0000358  0
    RHS       R0000359  0
    RHS       R0000360  0
    RHS       R0000361  0
    RHS       R0000362  0
    RHS       R0000363  0
    RHS       R0000364  0
    RHS       R0000365  0
    RHS       R0000366  0
    RHS       R0000367  0
    RHS       R0000368  0
    RHS       R0000369  0
    RHS       R0000370  0
    RHS       R0000371  0
    RHS       R0000372  0
    RHS       R0000373  0
    RHS       R0000374  0
    RHS       R0000375  0
    RHS       R0000376  0
    RHS       R0000377  0
    RHS       R0000378  0
    RHS       R0000379  0
    RHS       R0000380  0
    RHS       R0000381  0
    RHS       R0000382  0
    RHS       R0000383  0
    RHS       R0000384  0
    RHS       R0000385  0
    RHS       R0000386  0
    RHS       R0000387  0
    RHS       R0000388  0
    RHS       R0000389  0
    RHS       R0000390  0
    RHS       R0000391  0
    RHS       R0000392  0
    RHS       R0000393  0
    RHS       R0000394  0
    RHS       R0000395  0
    RHS       R0000396  0
    RHS       R0000397  0
    RHS       R0000398  0
    RHS       R0000399  0
    RHS       R0000400  0
    RHS       R0000401  0
    RHS       R0000402  0
    RHS       R0000403  0
    RHS       R0000404  0
    RHS       R0000405  0
    RHS       R0000406  0
    RHS       R0000407  0
    RHS       R0000408  0
    RHS       R0000409  0
    RHS       R0000410  0
    RHS       R0000411  0
    RHS       R0000412  0
    RHS       R0000413  0
    RHS       R0000414  0
    RHS       R0000415  0
    RHS       R0000416  0
    RHS       R0000417  0
    RHS       R0000418  0
    RHS       R0000419  0
    RHS       R0000420  0
    RHS       R0000421  0
    RHS       R0000422  0
    RHS       R0000423  0
    RHS       R0000424  0
    RHS       R0000425  0
    RHS       R0000426  0
    RHS       R0000427  0
    RHS       R0000428  0
    RHS       R0000429  0
    RHS       R0000430  0
    RHS       R0000431  0
    RHS       R0000432  0
    RHS       R0000433  0
    RHS       R0000434  0
    RHS       R0000435  0
    RHS       R0000436  0
    RHS       R0000437  0
    RHS       R0000438  0
    RHS       R0000439  0
    RHS       R0000440  0
    RHS       R0000441  0
    RHS       R0000442  0
    RHS       R0000443  0
    RHS       R0000444  0
    RHS       R0000445  0
    RHS       R0000446  0
    RHS       R0000447  0
    RHS       R0000448  0
    RHS       R0000449  0
    RHS       R0000450  0
    RHS       R0000451  0
    RHS       R0000452  0
    RHS       R0000453  0
    RHS       R0000454  0
    RHS       R0000455  0
    RHS       R0000456  0
    RHS       R0000457  0
    RHS       R0000458  0
    RHS       R0000459  0
    RHS       R0000460  0
    RHS       R0000461  0
    RHS       R0000462  0
    RHS       R0000463  0
    RHS       R0000464  0
    RHS       R0000465  0
    RHS       R0000466  0
    RHS       R0000467  0
    RHS       R0000468  0
    RHS       R0000469  0
    RHS       R0000470  0
    RHS       R0000471  0
    RHS       R0000472  0
    RHS       R0000473  0
    RHS       R0000474  0
    RHS       R0000475  0
    RHS       R0000476  0
    RHS       R0000477  0
    RHS       R0000478  0
    RHS       R0000479  0
    RHS       R0000480  0
    RHS       R0000481  0
    RHS       R0000482  0
    RHS       R0000483  0
    RHS       R0000484  0
    RHS       R0000485  0
    RHS       R0000486  0
    RHS       R0000487  0
    RHS       R0000488  0
    RHS       R0000489  0
    RHS       R0000490  0
    RHS       R0000491  0
    RHS       R0000492  0
    RHS       R0000493  0
    RHS       R0000494  0
    RHS       R0000495  0
    RHS       R0000496  0
    RHS       R0000497  0
    RHS       R0000498  0
    RHS       R0000499  0
    RHS       R0000500  0
    RHS       R0000501  0
    RHS       R0000502  0
    RHS       R0000503  0
    RHS       R0000504  0
    RHS       R0000505  0
    RHS       R0000506  0
    RHS       R0000507  0
    RHS       R0000508  0
    RHS       R0000509  0
    RHS       R0000510  0
    RHS       R0000511  0
    RHS       R0000512  0
    RHS       R0000513  0
    RHS       R0000514  0
    RHS       R0000515  0
    RHS       R0000516  0
    RHS       R0000517  0
    RHS       R0000518  0
    RHS       R0000519  0
    RHS       R0000520  0
    RHS       R0000521  0
    RHS       R0000522  0
    RHS       R0000523  0
    RHS       R0000524  0
    RHS       R0000525  0
    RHS       R0000526  0
    RHS       R0000527  0
    RHS       R0000528  0
    RHS       R0000529  0
    RHS       R0000530  0
    RHS       R0000531  0
    RHS       R0000532  0
    RHS       R0000533  0
    RHS       R0000534  0
    RHS       R0000535  0
    RHS       R0000536  0
    RHS       R0000537  0
    RHS       R0000538  0
    RHS       R0000539  0
    RHS       R0000540  0
    RHS       R0000541  0
    RHS       R0000542  0
    RHS       R0000543  0
    RHS       R0000544  0
    RHS       R0000545  0
    RHS       R0000546  0
    RHS       R0000547  0
    RHS       R0000548  0
    RHS       R0000549  0
    RHS       R0000550  0
    RHS       R0000551  0
    RHS       R0000552  0
    RHS       R0000553  0
    RHS       R0000554  0
    RHS       R0000555  0
    RHS       R0000556  0
    RHS       R0000557  0
    RHS       R0000558  0
    RHS       R0000559  0
    RHS       R0000560  0
    RHS       R0000561  0
    RHS       R0000562  0
    RHS       R0000563  0
    RHS       R0000564  0
    RHS       R0000565  0
    RHS       R0000566  0
    RHS       R0000567  0
    RHS       R0000568  0
    RHS       R0000569  0
    RHS       R0000570  0
    RHS       R0000571  0
    RHS       R0000572  0
    RHS       R0000573  0
    RHS       R0000574  0
    RHS       R0000575  0
    RHS       R0000576  0
    RHS       R0000577  0
    RHS       R0000578  0
    RHS       R0000579  0
    RHS       R0000580  0
    RHS       R0000581  0
    RHS       R0000582  0
    RHS       R0000583  0
    RHS       R0000584  0
    RHS       R0000585  0
    RHS       R0000586  0
    RHS       R0000587  0
    RHS       R0000588  0
    RHS       R0000589  0
    RHS       R0000590  0
    RHS       R0000591  0
    RHS       R0000592  0
    RHS       R0000593  0
    RHS       R0000594  0
    RHS       R0000595  0
    RHS       R0000596  0
    RHS       R0000597  0
    RHS       R0000598  0
    RHS       R0000599  0
    RHS       R0000600  0
    RHS       R0000601  0
    RHS       R0000602  0
    RHS       R0000603  0
    RHS       R0000604  0
    RHS       R0000605  0
    RHS       R0000606  0
    RHS       R0000607  0
    RHS       R0000608  0
    RHS       R0000609  0
    RHS       R0000610  0
    RHS       R0000611  0
    RHS       R0000612  0
    RHS       R0000613  0
    RHS       R0000614  0
    RHS       R0000615  0
    RHS       R0000616  0
    RHS       R0000617  0
    RHS       R0000618  0
    RHS       R0000619  0
    RHS       R0000620  0
    RHS       R0000621  0
    RHS       R0000622  0
    RHS       R0000623  0
    RHS       R0000624  0
    RHS       R0000625  0
    RHS       R0000626  0
    RHS       R0000627  0
    RHS       R0000628  0
    RHS       R0000629  0
    RHS       R0000630  0
    RHS       R0000631  0
    RHS       R0000632  0
    RHS       R0000633  0
    RHS       R0000634  0
    RHS       R0000635  0
    RHS       R0000636  0
    RHS       R0000637  0
    RHS       R0000638  0
    RHS       R0000639  0
    RHS       R0000640  0
    RHS       R0000641  0
    RHS       R0000642  0
    RHS       R0000643  0
    RHS       R0000644  0
    RHS       R0000645  0
    RHS       R0000646  0
    RHS       R0000647  0
    RHS       R0000648  0
    RHS       R0000649  0
    RHS       R0000650  0
    RHS       R0000651  0
    RHS       R0000652  0
    RHS       R0000653  0
    RHS       R0000654  0
    RHS       R0000655  0
    RHS       R0000656  0
    RHS       R0000657  0
    RHS       R0000658  0
    RHS       R0000659  0
    RHS       R0000660  0
    RHS       R0000661  0
    RHS       R0000662  0
    RHS       R0000663  0
    RHS       R0000664  0
    RHS       R0000665  0
    RHS       R0000666  0
    RHS       R0000667  0
    RHS       R0000668  0
    RHS       R0000669  0
    RHS       R0000670  0
    RHS       R0000671  0
    RHS       R0000672  0
    RHS       R0000673  0
    RHS       R0000674  0
    RHS       R0000675  0
    RHS       R0000676  0
    RHS       R0000677  0
    RHS       R0000678  0
    RHS       R0000679  0
    RHS       R0000680  0
    RHS       R0000681  0
    RHS       R0000682  0
    RHS       R0000683  0
    RHS       R0000684  0
    RHS       R0000685  0
    RHS       R0000686  0
    RHS       R0000687  0
    RHS       R0000688  0
    RHS       R0000689  0
    RHS       R0000690  0
    RHS       R0000691  0
    RHS       R0000692  0
    RHS       R0000693  0
    RHS       R0000694  0
    RHS       R0000695  0
    RHS       R0000696  0
    RHS       R0000697  0
    RHS       R0000698  0
    RHS       R0000699  0
    RHS       R0000700  0
    RHS       R0000701  0
    RHS       R0000702  0
    RHS       R0000703  0
    RHS       R0000704  0
    RHS       R0000705  0
    RHS       R0000706  0
    RHS       R0000707  0
    RHS       R0000708  0
    RHS       R0000709  0
    RHS       R0000710  0
    RHS       R0000711  0
    RHS       R0000712  0
    RHS       R0000713  0
    RHS       R0000714  0
    RHS       R0000715  0
    RHS       R0000716  0
    RHS       R0000717  0
    RHS       R0000718  0
    RHS       R0000719  0
    RHS       R0000720  0
    RHS       R0000721  0
    RHS       R0000722  0
    RHS       R0000723  0
    RHS       R0000724  0
    RHS       R0000725  0
    RHS       R0000726  0
    RHS       R0000727  0
    RHS       R0000728  0
    RHS       R0000729  0
    RHS       R0000730  0
    RHS       R0000731  0
    RHS       R0000732  0
    RHS       R0000733  0
    RHS       R0000734  0
    RHS       R0000735  0
    RHS       R0000736  0
    RHS       R0000737  0
    RHS       R0000738  0
    RHS       R0000739  0
    RHS       R0000740  0
    RHS       R0000741  0
    RHS       R0000742  0
    RHS       R0000743  0
    RHS       R0000744  0
    RHS       R0000745  0
    RHS       R0000746  0
    RHS       R0000747  0
    RHS       R0000748  0
    RHS       R0000749  0
    RHS       R0000750  0
    RHS       R0000751  0
    RHS       R0000752  0
    RHS       R0000753  0
    RHS       R0000754  0
    RHS       R0000755  0
    RHS       R0000756  0
    RHS       R0000757  0
    RHS       R0000758  0
    RHS       R0000759  0
    RHS       R0000760  0
    RHS       R0000761  0
    RHS       R0000762  0
    RHS       R0000763  0
    RHS       R0000764  0
    RHS       R0000765  0
    RHS       R0000766  0
    RHS       R0000767  0
    RHS       R0000768  0
    RHS       R0000769  0
    RHS       R0000770  0
    RHS       R0000771  0
    RHS       R0000772  0
    RHS       R0000773  0
    RHS       R0000774  0
    RHS       R0000775  0
    RHS       R0000776  0
    RHS       R0000777  0
    RHS       R0000778  0
    RHS       R0000779  0
    RHS       R0000780  0
    RHS       R0000781  0
    RHS       R0000782  0
    RHS       R0000783  0
    RHS       R0000784  0
    RHS       R0000785  0
    RHS       R0000786  0
    RHS       R0000787  0
    RHS       R0000788  0
    RHS       R0000789  0
    RHS       R0000790  0
    RHS       R0000791  0
    RHS       R0000792  0
    RHS       R0000793  0
    RHS       R0000794  0
    RHS       R0000795  0
    RHS       R0000796  0
    RHS       R0000797  0
    RHS       R0000798  0
    RHS       R0000799  0
    RHS       R0000800  0
    RHS       R0000801  0
    RHS       R0000802  0
    RHS       R0000803  0
    RHS       R0000804  0
    RHS       R0000805  0
    RHS       R0000806  0
    RHS       R0000807  0
    RHS       R0000808  0
    RHS       R0000809  0
    RHS       R0000810  0
    RHS       R0000811  0
    RHS       R0000812  0
    RHS       R0000813  0
    RHS       R0000814  0
    RHS       R0000815  0
    RHS       R0000816  0
    RHS       R0000817  0
    RHS       R0000818  0
    RHS       R0000819  0
    RHS       R0000820  0
    RHS       R0000821  0
    RHS       R0000822  0
    RHS       R0000823  0
    RHS       R0000824  0
    RHS       R0000825  0
    RHS       R0000826  0
    RHS       R0000827  0
    RHS       R0000828  0
    RHS       R0000829  0
    RHS       R0000830  0
    RHS       R0000831  0
    RHS       R0000832  0
    RHS       R0000833  0
    RHS       R0000834  0
    RHS       R0000835  0
    RHS       R0000836  0
    RHS       R0000837  0
    RHS       R0000838  0
    RHS       R0000839  0
    RHS       R0000840  0
    RHS       R0000841  0
    RHS       R0000842  0
    RHS       R0000843  0
    RHS       R0000844  0
    RHS       R0000845  0
    RHS       R0000846  0
    RHS       R0000847  0
    RHS       R0000848  0
    RHS       R0000849  0
    RHS       R0000850  0
    RHS       R0000851  0
    RHS       R0000852  0
    RHS       R0000853  0
    RHS       R0000854  0
    RHS       R0000855  0
    RHS       R0000856  0
    RHS       R0000857  0
    RHS       R0000858  0
    RHS       R0000859  0
    RHS       R0000860  0
    RHS       R0000861  0
    RHS       R0000862  0
    RHS       R0000863  0
    RHS       R0000864  0
    RHS       R0000865  0
    RHS       R0000866  0
    RHS       R0000867  0
    RHS       R0000868  0
    RHS       R0000869  0
    RHS       R0000870  0
    RHS       R0000871  0
    RHS       R0000872  0
    RHS       R0000873  0
    RHS       R0000874  0
    RHS       R0000875  0
    RHS       R0000876  0
    RHS       R0000877  0
    RHS       R0000878  0
    RHS       R0000879  0
    RHS       R0000880  0
    RHS       R0000881  0
    RHS       R0000882  0
    RHS       R0000883  0
    RHS       R0000884  0
    RHS       R0000885  0
    RHS       R0000886  0
    RHS       R0000887  0
    RHS       R0000888  0
    RHS       R0000889  0
    RHS       R0000890  0
    RHS       R0000891  0
    RHS       R0000892  0
    RHS       R0000893  0
    RHS       R0000894  0
    RHS       R0000895  0
    RHS       R0000896  0
    RHS       R0000897  0
    RHS       R0000898  0
    RHS       R0000899  0
    RHS       R0000900  0
    RHS       R0000901  0
    RHS       R0000902  0
    RHS       R0000903  0
    RHS       R0000904  0
    RHS       R0000905  0
    RHS       R0000906  0
    RHS       R0000907  0
    RHS       R0000908  0
    RHS       R0000909  0
    RHS       R0000910  0
    RHS       R0000911  0
    RHS       R0000912  0
    RHS       R0000913  0
    RHS       R0000914  0
    RHS       R0000915  0
    RHS       R0000916  0
    RHS       R0000917  0
    RHS       R0000918  0
    RHS       R0000919  0
    RHS       R0000920  0
    RHS       R0000921  0
    RHS       R0000922  0
    RHS       R0000923  0
    RHS       R0000924  0
    RHS       R0000925  0
    RHS       R0000926  0
    RHS       R0000927  0
    RHS       R0000928  0
    RHS       R0000929  0
    RHS       R0000930  0
    RHS       R0000931  0
    RHS       R0000932  0
    RHS       R0000933  0
    RHS       R0000934  0
    RHS       R0000935  0
    RHS       R0000936  0
    RHS       R0000937  0
    RHS       R0000938  0
    RHS       R0000939  0
    RHS       R0000940  0
    RHS       R0000941  0
    RHS       R0000942  0
    RHS       R0000943  0
    RHS       R0000944  0
    RHS       R0000945  0
    RHS       R0000946  0
    RHS       R0000947  0
    RHS       R0000948  0
    RHS       R0000949  0
    RHS       R0000950  0
    RHS       R0000951  0
    RHS       R0000952  0
    RHS       R0000953  0
    RHS       R0000954  0
    RHS       R0000955  0
    RHS       R0000956  0
    RHS       R0000957  0
    RHS       R0000958  0
    RHS       R0000959  0
    RHS       R0000960  0
    RHS       R0000961  0
    RHS       R0000962  0
    RHS       R0000963  0
    RHS       R0000964  0
    RHS       R0000965  0
    RHS       R0000966  0
    RHS       R0000967  0
    RHS       R0000968  0
    RHS       R0000969  0
    RHS       R0000970  0
    RHS       R0000971  0
    RHS       R0000972  0
    RHS       R0000973  0
    RHS       R0000974  0
    RHS       R0000975  0
    RHS       R0000976  0
    RHS       R0000977  0
    RHS       R0000978  0
    RHS       R0000979  0
    RHS       R0000980  0
    RHS       R0000981  0
    RHS       R0000982  0
    RHS       R0000983  0
    RHS       R0000984  0
    RHS       R0000985  0
    RHS       R0000986  0
    RHS       R0000987  0
    RHS       R0000988  0
    RHS       R0000989  0
    RHS       R0000990  0
    RHS       R0000991  0
    RHS       R0000992  0
    RHS       R0000993  0
    RHS       R0000994  0
    RHS       R0000995  0
    RHS       R0000996  0
    RHS       R0000997  0
    RHS       R0000998  0
    RHS       R0000999  0
    RHS       R0001000  0
    RHS       R0001001  0
    RHS       R0001002  0
    RHS       R0001003  0
    RHS       R0001004  0
    RHS       R0001005  0
    RHS       R0001006  0
    RHS       R0001007  0
    RHS       R0001008  0
    RHS       R0001009  0
    RHS       R0001010  0
    RHS       R0001011  0
    RHS       R0001012  0
    RHS       R0001013  0
    RHS       R0001014  0
    RHS       R0001015  0
    RHS       R0001016  0
    RHS       R0001017  0
    RHS       R0001018  0
    RHS       R0001019  0
    RHS       R0001020  0
    RHS       R0001021  0
    RHS       R0001022  0
    RHS       R0001023  0
    RHS       R0001024  0
    RHS       R0001025  0
    RHS       R0001026  0
    RHS       R0001027  0
    RHS       R0001028  0
    RHS       R0001029  0
    RHS       R0001030  0
    RHS       R0001031  0
    RHS       R0001032  0
    RHS       R0001033  0
    RHS       R0001034  0
    RHS       R0001035  0
    RHS       R0001036  0
    RHS       R0001037  0
    RHS       R0001038  0
    RHS       R0001039  0
    RHS       R0001040  0
    RHS       R0001041  0
    RHS       R0001042  0
    RHS       R0001043  0
    RHS       R0001044  0
    RHS       R0001045  0
    RHS       R0001046  0
    RHS       R0001047  0
    RHS       R0001048  0
    RHS       R0001049  0
    RHS       R0001050  0
    RHS       R0001051  0
    RHS       R0001052  0
    RHS       R0001053  0
    RHS       R0001054  0
    RHS       R0001055  0
    RHS       R0001056  0
    RHS       R0001057  0
    RHS       R0001058  0
    RHS       R0001059  0
    RHS       R0001060  0
    RHS       R0001061  0
    RHS       R0001062  0
    RHS       R0001063  0
    RHS       R0001064  0
    RHS       R0001065  0
    RHS       R0001066  0
    RHS       R0001067  0
    RHS       R0001068  0
    RHS       R0001069  0
    RHS       R0001070  0
    RHS       R0001071  0
    RHS       R0001072  0
    RHS       R0001073  0
    RHS       R0001074  0
    RHS       R0001075  0
    RHS       R0001076  0
    RHS       R0001077  0
    RHS       R0001078  0
    RHS       R0001079  0
    RHS       R0001080  0
    RHS       R0001081  0
    RHS       R0001082  0
    RHS       R0001083  0
    RHS       R0001084  0
    RHS       R0001085  0
    RHS       R0001086  0
    RHS       R0001087  0
    RHS       R0001088  0
    RHS       R0001089  0
    RHS       R0001090  0
    RHS       R0001091  0
    RHS       R0001092  0
    RHS       R0001093  0
    RHS       R0001094  0
    RHS       R0001095  0
    RHS       R0001096  0
    RHS       R0001097  0
    RHS       R0001098  0
    RHS       R0001099  0
    RHS       R0001100  0
    RHS       R0001101  0
    RHS       R0001102  0
    RHS       R0001103  0
    RHS       R0001104  0
    RHS       R0001105  0
    RHS       R0001106  0
    RHS       R0001107  0
    RHS       R0001108  0
    RHS       R0001109  0
    RHS       R0001110  0
    RHS       R0001111  0
    RHS       R0001112  0
    RHS       R0001113  0
    RHS       R0001114  0
    RHS       R0001115  0
    RHS       R0001116  0
    RHS       R0001117  0
    RHS       R0001118  0
    RHS       R0001119  0
    RHS       R0001120  0
    RHS       R0001121  0
    RHS       R0001122  0
    RHS       R0001123  0
    RHS       R0001124  0
    RHS       R0001125  0
    RHS       R0001126  0
    RHS       R0001127  0
    RHS       R0001128  0
    RHS       R0001129  0
    RHS       R0001130  0
    RHS       R0001131  0
    RHS       R0001132  0
    RHS       R0001133  0
    RHS       R0001134  0
    RHS       R0001135  0
    RHS       R0001136  0
    RHS       R0001137  0
    RHS       R0001138  0
    RHS       R0001139  0
    RHS       R0001140  0
    RHS       R0001141  0
    RHS       R0001142  0
    RHS       R0001143  0
    RHS       R0001144  0
    RHS       R0001145  0
    RHS       R0001146  0
    RHS       R0001147  0
    RHS       R0001148  0
    RHS       R0001149  0
    RHS       R0001150  0
    RHS       R0001151  0
    RHS       R0001152  0
    RHS       R0001153  0
    RHS       R0001154  0
    RHS       R0001155  0
    RHS       R0001156  0
    RHS       R0001157  0
    RHS       R0001158  0
    RHS       R0001159  0
    RHS       R0001160  0
    RHS       R0001161  0
    RHS       R0001162  0
    RHS       R0001163  0
    RHS       R0001164  0
    RHS       R0001165  0
    RHS       R0001166  0
    RHS       R0001167  0
    RHS       R0001168  0
    RHS       R0001169  0
    RHS       R0001170  0
    RHS       R0001171  0
    RHS       R0001172  0
    RHS       R0001173  0
    RHS       R0001174  0
    RHS       R0001175  0
    RHS       R0001176  0
    RHS       R0001177  0
    RHS       R0001178  0
    RHS       R0001179  0
    RHS       R0001180  0
    RHS       R0001181  0
    RHS       R0001182  0
    RHS       R0001183  0
    RHS       R0001184  0
    RHS       R0001185  0
    RHS       R0001186  0
    RHS       R0001187  0
    RHS       R0001188  0
    RHS       R0001189  0
    RHS       R0001190  0
    RHS       R0001191  0
    RHS       R0001192  0
    RHS       R0001193  0
    RHS       R0001194  0
    RHS       R0001195  0
    RHS       R0001196  0
    RHS       R0001197  0
    RHS       R0001198  0
    RHS       R0001199  0
    RHS       R0001200  0
    RHS       R0001201  0
    RHS       R0001202  0
    RHS       R0001203  0
    RHS       R0001204  0
    RHS       R0001205  0
    RHS       R0001206  0
    RHS       R0001207  0
    RHS       R0001208  0
    RHS       R0001209  0
    RHS       R0001210  0
    RHS       R0001211  0
    RHS       R0001212  0
    RHS       R0001213  0
    RHS       R0001214  0
    RHS       R0001215  0
    RHS       R0001216  0
    RHS       R0001217  0
    RHS       R0001218  0
    RHS       R0001219  0
    RHS       R0001220  0
    RHS       R0001221  0
    RHS       R0001222  0
    RHS       R0001223  0
    RHS       R0001224  0
    RHS       R0001225  0
    RHS       R0001226  0
    RHS       R0001227  0
    RHS       R0001228  0
    RHS       R0001229  0
    RHS       R0001230  0
    RHS       R0001231  0
    RHS       R0001232  0
    RHS       R0001233  0
    RHS       R0001234  0
    RHS       R0001235  0
    RHS       R0001236  0
    RHS       R0001237  0
    RHS       R0001238  0
    RHS       R0001239  0
    RHS       R0001240  0
    RHS       R0001241  0
    RHS       R0001242  0
    RHS       R0001243  0
    RHS       R0001244  0
    RHS       R0001245  0
    RHS       R0001246  0
    RHS       R0001247  0
    RHS       R0001248  0
    RHS       R0001249  0
    RHS       R0001250  0
    RHS       R0001251  0
    RHS       R0001252  0
    RHS       R0001253  0
    RHS       R0001254  0
    RHS       R0001255  0
    RHS       R0001256  0
    RHS       R0001257  0
    RHS       R0001258  0
    RHS       R0001259  0
    RHS       R0001260  0
    RHS       R0001261  0
    RHS       R0001262  0
    RHS       R0001263  0
    RHS       R0001264  0
    RHS       R0001265  0
    RHS       R0001266  0
    RHS       R0001267  0
    RHS       R0001268  0
    RHS       R0001269  0
    RHS       R0001270  0
    RHS       R0001271  0
    RHS       R0001272  0
    RHS       R0001273  0
    RHS       R0001274  0
    RHS       R0001275  0
    RHS       R0001276  0
    RHS       R0001277  0
    RHS       R0001278  0
    RHS       R0001279  0
    RHS       R0001280  0
    RHS       R0001281  0
    RHS       R0001282  0
    RHS       R0001283  0
    RHS       R0001284  0
    RHS       R0001285  0
    RHS       R0001286  0
    RHS       R0001287  0
    RHS       R0001288  0
    RHS       R0001289  0
    RHS       R0001290  0
    RHS       R0001291  0
    RHS       R0001292  0
    RHS       R0001293  0
    RHS       R0001294  0
    RHS       R0001295  0
    RHS       R0001296  0
    RHS       R0001297  0
    RHS       R0001298  0
    RHS       R0001299  0
    RHS       R0001300  0
    RHS       R0001301  0
    RHS       R0001302  0
    RHS       R0001303  0
    RHS       R0001304  0
    RHS       R0001305  0
    RHS       R0001306  0
    RHS       R0001307  0
    RHS       R0001308  0
    RHS       R0001309  0
    RHS       R0001310  0
    RHS       R0001311  0
    RHS       R0001312  0
    RHS       R0001313  0
    RHS       R0001314  0
    RHS       R0001315  0
    RHS       R0001316  0
    RHS       R0001317  0
    RHS       R0001318  0
    RHS       R0001319  0
    RHS       R0001320  0
    RHS       R0001321  0
    RHS       R0001322  0
    RHS       R0001323  0
    RHS       R0001324  0
    RHS       R0001325  0
    RHS       R0001326  0
    RHS       R0001327  0
    RHS       R0001328  0
    RHS       R0001329  0
    RHS       R0001330  0
    RHS       R0001331  0
    RHS       R0001332  0
    RHS       R0001333  0
    RHS       R0001334  0
    RHS       R0001335  0
    RHS       R0001336  0
    RHS       R0001337  0
    RHS       R0001338  0
    RHS       R0001339  0
    RHS       R0001340  0
    RHS       R0001341  0
    RHS       R0001342  0
    RHS       R0001343  0
    RHS       R0001344  0
    RHS       R0001345  0
    RHS       R0001346  0
    RHS       R0001347  0
    RHS       R0001348  0
    RHS       R0001349  0
    RHS       R0001350  0
    RHS       R0001351  0
    RHS       R0001352  0
    RHS       R0001353  0
    RHS       R0001354  0
    RHS       R0001355  0
    RHS       R0001356  0
    RHS       R0001357  0
    RHS       R0001358  0
    RHS       R0001359  0
    RHS       R0001360  0
    RHS       R0001361  0
    RHS       R0001362  0
    RHS       R0001363  0
    RHS       R0001364  0
    RHS       R0001365  0
    RHS       R0001366  0
    RHS       R0001367  0
    RHS       R0001368  0
    RHS       R0001369  0
    RHS       R0001370  0
    RHS       R0001371  0
    RHS       R0001372  0
    RHS       R0001373  0
    RHS       R0001374  0
    RHS       R0001375  0
    RHS       R0001376  0
    RHS       R0001377  0
    RHS       R0001378  0
    RHS       R0001379  0
    RHS       R0001380  0
    RHS       R0001381  0
    RHS       R0001382  0
    RHS       R0001383  0
    RHS       R0001384  0
    RHS       R0001385  0
    RHS       R0001386  0
    RHS       R0001387  0
    RHS       R0001388  0
    RHS       R0001389  0
    RHS       R0001390  0
    RHS       R0001391  0
    RHS       R0001392  0
    RHS       R0001393  0
    RHS       R0001394  0
    RHS       R0001395  0
    RHS       R0001396  0
    RHS       R0001397  0
    RHS       R0001398  0
    RHS       R0001399  0
    RHS       R0001400  0
    RHS       R0001401  0
    RHS       R0001402  0
    RHS       R0001403  0
    RHS       R0001404  0
    RHS       R0001405  0
    RHS       R0001406  0
    RHS       R0001407  0
    RHS       R0001408  0
    RHS       R0001409  0
    RHS       R0001410  0
    RHS       R0001411  0
    RHS       R0001412  0
    RHS       R0001413  0
    RHS       R0001414  0
    RHS       R0001415  0
    RHS       R0001416  0
    RHS       R0001417  0
    RHS       R0001418  0
    RHS       R0001419  0
    RHS       R0001420  0
    RHS       R0001421  0
    RHS       R0001422  0
    RHS       R0001423  0
    RHS       R0001424  0
    RHS       R0001425  0
    RHS       R0001426  0
    RHS       R0001427  0
    RHS       R0001428  0
    RHS       R0001429  0
    RHS       R0001430  0
    RHS       R0001431  0
    RHS       R0001432  0
    RHS       R0001433  0
    RHS       R0001434  0
    RHS       R0001435  0
    RHS       R0001436  0
    RHS       R0001437  0
    RHS       R0001438  0
    RHS       R0001439  0
    RHS       R0001440  0
    RHS       R0001441  0
    RHS       R0001442  0
    RHS       R0001443  0
    RHS       R0001444  0
    RHS       R0001445  0
    RHS       R0001446  0
    RHS       R0001447  0
    RHS       R0001448  0
    RHS       R0001449  0
    RHS       R0001450  0
    RHS       R0001451  0
    RHS       R0001452  0
    RHS       R0001453  0
    RHS       R0001454  0
    RHS       R0001455  0
    RHS       R0001456  0
    RHS       R0001457  0
    RHS       R0001458  0
    RHS       R0001459  0
    RHS       R0001460  0
    RHS       R0001461  0
    RHS       R0001462  0
    RHS       R0001463  0
    RHS       R0001464  0
    RHS       R0001465  0
    RHS       R0001466  0
    RHS       R0001467  0
    RHS       R0001468  0
    RHS       R0001469  0
    RHS       R0001470  0
    RHS       R0001471  0
    RHS       R0001472  0
    RHS       R0001473  0
    RHS       R0001474  0
    RHS       R0001475  0
    RHS       R0001476  0
    RHS       R0001477  0
    RHS       R0001478  0
    RHS       R0001479  0
    RHS       R0001480  0
    RHS       R0001481  0
    RHS       R0001482  0
    RHS       R0001483  0
    RHS       R0001484  0
    RHS       R0001485  0
    RHS       R0001486  0
    RHS       R0001487  0
    RHS       R0001488  0
    RHS       R0001489  0
    RHS       R0001490  0
    RHS       R0001491  0
    RHS       R0001492  0
    RHS       R0001493  0
    RHS       R0001494  0
    RHS       R0001495  0
    RHS       R0001496  0
    RHS       R0001497  0
    RHS       R0001498  0
    RHS       R0001499  0
    RHS       R0001500  0
    RHS       R0001501  0
    RHS       R0001502  0
    RHS       R0001503  0
    RHS       R0001504  0
    RHS       R0001505  0
    RHS       R0001506  0
    RHS       R0001507  0
    RHS       R0001508  0
    RHS       R0001509  0
    RHS       R0001510  0
    RHS       R0001511  0
    RHS       R0001512  0
    RHS       R0001513  0
    RHS       R0001514  0
    RHS       R0001515  0
    RHS       R0001516  0
    RHS       R0001517  0
    RHS       R0001518  0
    RHS       R0001519  0
    RHS       R0001520  0
    RHS       R0001521  0
    RHS       R0001522  0
    RHS       R0001523  0
    RHS       R0001524  0
    RHS       R0001525  0
    RHS       R0001526  0
    RHS       R0001527  0
    RHS       R0001528  0
    RHS       R0001529  0
    RHS       R0001530  0
    RHS       R0001531  0
    RHS       R0001532  0
    RHS       R0001533  0
    RHS       R0001534  0
    RHS       R0001535  0
    RHS       R0001536  0
    RHS       R0001537  0
    RHS       R0001538  0
    RHS       R0001539  0
    RHS       R0001540  0
    RHS       R0001541  0
    RHS       R0001542  0
    RHS       R0001543  0
    RHS       R0001544  0
    RHS       R0001545  0
    RHS       R0001546  0
    RHS       R0001547  0
    RHS       R0001548  0
    RHS       R0001549  0
    RHS       R0001550  0
    RHS       R0001551  0
    RHS       R0001552  0
    RHS       R0001553  0
    RHS       R0001554  0
    RHS       R0001555  0
    RHS       R0001556  0
    RHS       R0001557  0
    RHS       R0001558  0
    RHS       R0001559  0
    RHS       R0001560  0
    RHS       R0001561  0
    RHS       R0001562  0
    RHS       R0001563  0
    RHS       R0001564  0
    RHS       R0001565  0
    RHS       R0001566  0
    RHS       R0001567  0
    RHS       R0001568  0
    RHS       R0001569  0
    RHS       R0001570  0
    RHS       R0001571  0
    RHS       R0001572  0
    RHS       R0001573  0
    RHS       R0001574  0
    RHS       R0001575  0
    RHS       R0001576  0
    RHS       R0001577  0
    RHS       R0001578  0
    RHS       R0001579  0
    RHS       R0001580  0
    RHS       R0001581  0
    RHS       R0001582  0
    RHS       R0001583  0
    RHS       R0001584  0
    RHS       R0001585  0
    RHS       R0001586  0
    RHS       R0001587  0
    RHS       R0001588  0
    RHS       R0001589  0
    RHS       R0001590  0
    RHS       R0001591  0
    RHS       R0001592  0
    RHS       R0001593  0
    RHS       R0001594  0
    RHS       R0001595  0
    RHS       R0001596  0
    RHS       R0001597  0
    RHS       R0001598  0
    RHS       R0001599  0
    RHS       R0001600  0
    RHS       R0001601  0
    RHS       R0001602  0
    RHS       R0001603  0
    RHS       R0001604  0
    RHS       R0001605  0
    RHS       R0001606  0
    RHS       R0001607  0
    RHS       R0001608  0
    RHS       R0001609  0
    RHS       R0001610  0
    RHS       R0001611  0
    RHS       R0001612  0
    RHS       R0001613  0
    RHS       R0001614  0
    RHS       R0001615  0
    RHS       R0001616  0
    RHS       R0001617  0
    RHS       R0001618  0
    RHS       R0001619  0
    RHS       R0001620  0
    RHS       R0001621  0
    RHS       R0001622  0
    RHS       R0001623  0
    RHS       R0001624  0
    RHS       R0001625  0
    RHS       R0001626  0
    RHS       R0001627  0
    RHS       R0001628  0
    RHS       R0001629  0
    RHS       R0001630  0
    RHS       R0001631  0
    RHS       R0001632  0
    RHS       R0001633  0
    RHS       R0001634  0
    RHS       R0001635  0
    RHS       R0001636  0
    RHS       R0001637  0
    RHS       R0001638  0
    RHS       R0001639  0
    RHS       R0001640  0
    RHS       R0001641  0
    RHS       R0001642  0
    RHS       R0001643  0
    RHS       R0001644  0
    RHS       R0001645  0
    RHS       R0001646  0
    RHS       R0001647  0
    RHS       R0001648  0
    RHS       R0001649  0
    RHS       R0001650  0
    RHS       R0001651  0
    RHS       R0001652  0
    RHS       R0001653  0
    RHS       R0001654  0
    RHS       R0001655  0
    RHS       R0001656  0
    RHS       R0001657  0
    RHS       R0001658  0
    RHS       R0001659  0
    RHS       R0001660  0
    RHS       R0001661  0
    RHS       R0001662  0
    RHS       R0001663  0
    RHS       R0001664  0
    RHS       R0001665  0
    RHS       R0001666  0
    RHS       R0001667  0
    RHS       R0001668  0
    RHS       R0001669  0
    RHS       R0001670  0
    RHS       R0001671  0
    RHS       R0001672  0
    RHS       R0001673  0
    RHS       R0001674  0
    RHS       R0001675  0
    RHS       R0001676  0
    RHS       R0001677  0
    RHS       R0001678  0
    RHS       R0001679  0
    RHS       R0001680  0
    RHS       R0001681  0
    RHS       R0001682  0
    RHS       R0001683  0
    RHS       R0001684  0
    RHS       R0001685  0
    RHS       R0001686  0
    RHS       R0001687  0
    RHS       R0001688  0
    RHS       R0001689  0
    RHS       R0001690  0
    RHS       R0001691  0
    RHS       R0001692  0
    RHS       R0001693  1
BOUNDS
 FR B0000000  C0000005
 FR B0000000  C0000006
 FR B0000000  C0000007
 FR B0000000  C0000008
 FR B0000000  C0000010
 FR B0000000  C0000012
 FR B0000000  C0000016
 FR B0000000  C0000018
 FR B0000000  C0000019
 FR B0000000  C0000020
 FR B0000000  C0000021
 FR B0000000  C0000022
 FR B0000000  C0000023
 FR B0000000  C0000024
 FR B0000000  C0000025
 FR B0000000  C0000027
 FR B0000000  C0000029
 FR B0000000  C0000033
 FR B0000000  C0000034
 FR B0000000  C0000035
 FR B0000000  C0000036
 FR B0000000  C0000037
 FR B0000000  C0000038
 FR B0000000  C0000039
 FR B0000000  C0000040
 FR B0000000  C0000041
 FR B0000000  C0000042
 FR B0000000  C0000043
 FR B0000000  C0000044
 FR B0000000  C0000045
 FR B0000000  C0000046
 FR B0000000  C0000047
 FR B0000000  C0000048
 FR B0000000  C0000049
 FR B0000000  C0000050
 FR B0000000  C0000051
 FR B0000000  C0000052
 FR B0000000  C0000053
 FR B0000000  C0000054
 FR B0000000  C0000055
 FR B0000000  C0000056
 FR B0000000  C0000057
 FR B0000000  C0000058
 FR B0000000  C0000059
 FR B0000000  C0000060
 FR B0000000  C0000061
 FR B0000000  C0000062
 FR B0000000  C0000063
 FR B0000000  C0000070
 FR B0000000  C0000072
 FR B0000000  C0000080
 FR B0000000  C0000088
 FR B0000000  C0000090
 FR B0000000  C0000104
 FR B0000000  C0000117
 FR B0000000  C0000118
 FR B0000000  C0000119
 FR B0000000  C0000120
 FR B0000000  C0000121
 FR B0000000  C0000122
 FR B0000000  C0000123
 FR B0000000  C0000124
 FR B0000000  C0000126
 FR B0000000  C0000127
 FR B0000000  C0000128
 FR B0000000  C0000129
 FR B0000000  C0000130
 FR B0000000  C0000131
 FR B0000000  C0000132
 FR B0000000  C0000133
 FR B0000000  C0000134
 FR B0000000  C0000135
 FR B0000000  C0000136
 FR B0000000  C0000137
 FR B0000000  C0000138
 FR B0000000  C0000139
 FR B0000000  C0000140
 FR B0000000  C0000141
 FR B0000000  C0000142
 FR B0000000  C0000143
 FR B0000000  C0000144
 FR B0000000  C0000145
 FR B0000000  C0000146
 FR B0000000  C0000149
 FR B0000000  C0000150
 FR B0000000  C0000151
 FR B0000000  C0000154
 FR B0000000  C0000155
 FR B0000000  C0000156
 FR B0000000  C0000165
 FR B0000000  C0000168
 FR B0000000  C0000169
 FR B0000000  C0000180
 FR B0000000  C0000181
 FR B0000000  C0000204
 FR B0000000  C0000205
 FR B0000000  C0000206
 FR B0000000  C0000214
 FR B0000000  C0000215
 FR B0000000  C0000216
 FR B0000000  C0000220
 FR B0000000  C0000227
 FR B0000000  C0000232
 FR B0000000  C0000233
 FR B0000000  C0000236
 FR B0000000  C0000237
 FR B0000000  C0000238
 FR B0000000  C0000239
 FR B0000000  C0000240
 FR B0000000  C0000241
 FR B0000000  C0000242
 FR B0000000  C0000250
 FR B0000000  C0000252
 FR B0000000  C0000258
 FR B0000000  C0000276
 FR B0000000  C0000277
 FR B0000000  C0000278
 FR B0000000  C0000280
 FR B0000000  C0000304
 FR B0000000  C0000305
 FR B0000000  C0000306
 FR B0000000  C0000307
 FR B0000000  C0000308
 FR B0000000  C0000309
 FR B0000000  C0000310
 FR B0000000  C0000311
 FR B0000000  C0000312
 FR B0000000  C0000313
 FR B0000000  C0000314
 FR B0000000  C0000331
 FR B0000000  C0000333
 FR B0000000  C0000335
 FR B0000000  C0000337
 FR B0000000  C0000339
 FR B0000000  C0000340
 FR B0000000  C0000343
 FR B0000000  C0000344
 FR B0000000  C0000347
 FR B0000000  C0000348
 FR B0000000  C0000351
 FR B0000000  C0000352
 FR B0000000  C0000355
 FR B0000000  C0000356
 FR B0000000  C0000358
 FR B0000000  C0000360
 FR B0000000  C0000362
 FR B0000000  C0000364
 FR B0000000  C0000366
 FR B0000000  C0000368
 FR B0000000  C0000370
 FR B0000000  C0000372
 FR B0000000  C0000374
 FR B0000000  C0000383
 FR B0000000  C0000389
 FR B0000000  C0000392
 FR B0000000  C0000395
 FR B0000000  C0000397
 FR B0000000  C0000412
 FR B0000000  C0000429
 FR B0000000  C0000437
 FR B0000000  C0000438
 FR B0000000  C0000444
 FR B0000000  C0000447
 FR B0000000  C0000448
 FR B0000000  C0000449
 FR B0000000  C0000450
 FR B0000000  C0000451
 FR B0000000  C0000452
 FR B0000000  C0000453
 FR B0000000  C0000454
 FR B0000000  C0000455
 FR B0000000  C0000456
 FR B0000000  C0000457
 FR B0000000  C0000458
 FR B0000000  C0000459
 FR B0000000  C0000460
 FR B0000000  C0000461
 FR B0000000  C0000462
 FR B0000000  C0000463
 FR B0000000  C0000464
 FR B0000000  C0000465
 FR B0000000  C0000466
 FR B0000000  C0000467
 FR B0000000  C0000468
 FR B0000000  C0000469
 FR B0000000  C0000472
 FR B0000000  C0000478
 FR B0000000  C0000479
 FR B0000000  C0000486
 FR B0000000  C0000492
 FR B0000000  C0000495
 FR B0000000  C0000496
 FR B0000000  C0000497
 FR B0000000  C0000498
 FR B0000000  C0000499
 FR B0000000  C0000500
 FR B0000000  C0000501
 FR B0000000  C0000505
 FR B0000000  C0000506
 FR B0000000  C0000507
 FR B0000000  C0000508
 FR B0000000  C0000511
 FR B0000000  C0000512
 FR B0000000  C0000521
 FR B0000000  C0000522
 FR B0000000  C0000523
 FR B0000000  C0000534
 FR B0000000  C0000535
 FR B0000000  C0000545
 FR B0000000  C0000546
 FR B0000000  C0000547
 FR B0000000  C0000625
 FR B0000000  C0000629
 FR B0000000  C0000679
 FR B0000000  C0000680
 FR B0000000  C0000702
 FR B0000000  C0000703
 FR B0000000  C0000711
 FR B0000000  C0000712
 FR B0000000  C0000713
 FR B0000000  C0000714
 FR B0000000  C0000715
 FR B0000000  C0000721
 FR B0000000  C0000722
 FR B0000000  C0000726
 FR B0000000  C0000728
 FR B0000000  C0000729
 FR B0000000  C0000730
 FR B0000000  C0000731
 FR B0000000  C0000732
 FR B0000000  C0000733
 FR B0000000  C0000734
 FR B0000000  C0000737
 FR B0000000  C0000745
 FR B0000000  C0000749
 FR B0000000  C0000751
 FR B0000000  C0000752
 FR B0000000  C0000754
 FR B0000000  C0000770
 FR B0000000  C0000771
 FR B0000000  C0000781
 FR B0000000  C0000791
 FR B0000000  C0000792
 FR B0000000  C0000793
 FR B0000000  C0000794
 FR B0000000  C0000795
 FR B0000000  C0000796
 FR B0000000  C0000797
 FR B0000000  C0000798
 FR B0000000  C0000799
 FR B0000000  C0000800
 FR B0000000  C0000801
 FR B0000000  C0000807
 FR B0000000  C0000812
 FR B0000000  C0000813
 FR B0000000  C0000826
 FR B0000000  C0000827
 FR B0000000  C0000828
 FR B0000000  C0000837
 FR B0000000  C0000838
 FR B0000000  C0000839
 FR B0000000  C0000840
 FR B0000000  C0000841
 FR B0000000  C0000842
 FR B0000000  C0000843
 FR B0000000  C0000844
 FR B0000000  C0000845
 FR B0000000  C0000849
 FR B0000000  C0000850
 FR B0000000  C0000851
 FR B0000000  C0000860
 FR B0000000  C0000869
 FR B0000000  C0000870
 FR B0000000  C0000871
 FR B0000000  C0000872
 FR B0000000  C0000873
 FR B0000000  C0000874
 FR B0000000  C0000875
 FR B0000000  C0000876
 FR B0000000  C0000877
 FR B0000000  C0000878
 FR B0000000  C0000879
 FR B0000000  C0000880
 FR B0000000  C0000881
 FR B0000000  C0000913
 FR B0000000  C0000914
 FR B0000000  C0000915
 FR B0000000  C0000916
 FR B0000000  C0000917
 FR B0000000  C0000925
 FR B0000000  C0000926
 FR B0000000  C0000927
 FR B0000000  C0000930
 FR B0000000  C0000931
 FR B0000000  C0000932
 FR B0000000  C0000937
 FR B0000000  C0000942
 FR B0000000  C0000953
 FR B0000000  C0000954
 FR B0000000  C0000960
 FR B0000000  C0000972
 FR B0000000  C0000973
 FR B0000000  C0000974
 FR B0000000  C0000977
 FR B0000000  C0000982
 FR B0000000  C0000983
 FR B0000000  C0000985
 FR B0000000  C0000986
 FR B0000000  C0000994
 FR B0000000  C0001009
 FR B0000000  C0001010
 FR B0000000  C0001018
 FR B0000000  C0001019
 FR B0000000  C0001020
 FR B0000000  C0001021
 FR B0000000  C0001022
 FR B0000000  C0001023
 FR B0000000  C0001024
 FR B0000000  C0001025
 FR B0000000  C0001026
 FR B0000000  C0001027
 FR B0000000  C0001028
 FR B0000000  C0001029
 FR B0000000  C0001030
 FR B0000000  C0001031
 FR B0000000  C0001032
 FR B0000000  C0001052
 FR B0000000  C0001053
 FR B0000000  C0001054
 FR B0000000  C0001055
 FR B0000000  C0001059
 FR B0000000  C0001064
 FR B0000000  C0001090
 FR B0000000  C0001091
 FR B0000000  C0001096
 FR B0000000  C0001097
 FR B0000000  C0001098
 FR B0000000  C0001099
 FR B0000000  C0001100
 FR B0000000  C0001101
 FR B0000000  C0001102
 FR B0000000  C0001103
 FR B0000000  C0001104
 FR B0000000  C0001105
 FR B0000000  C0001106
 FR B0000000  C0001107
 FR B0000000  C0001108
 FR B0000000  C0001109
 FR B0000000  C0001112
 FR B0000000  C0001113
 FR B0000000  C0001115
 FR B0000000  C0001117
 FR B0000000  C0001118
 FR B0000000  C0001119
 FR B0000000  C0001120
 FR B0000000  C0001122
 FR B0000000  C0001123
 FR B0000000  C0001124
 FR B0000000  C0001125
 FR B0000000  C0001126
 FR B0000000  C0001127
 FR B0000000  C0001128
 FR B0000000  C0001129
 FR B0000000  C0001130
 FR B0000000  C0001131
 FR B0000000  C0001132
 FR B0000000  C0001133
 FR B0000000  C0001134
 FR B0000000  C0001135
 FR B0000000  C0001137
 FR B0000000  C0001141
 FR B0000000  C0001142
 FR B0000000  C0001143
 FR B0000000  C0001144
 FR B0000000  C0001145
 FR B0000000  C0001148
 FR B0000000  C0001155
 FR B0000000  C0001156
 FR B0000000  C0001166
 FR B0000000  C0001177
 FR B0000000  C0001191
 FR B0000000  C0001192
 FR B0000000  C0001193
 FR B0000000  C0001194
 FR B0000000  C0001195
 FR B0000000  C0001196
 FR B0000000  C0001197
 FR B0000000  C0001205
 FR B0000000  C0001207
 FR B0000000  C0001208
 FR B0000000  C0001209
 FR B0000000  C0001210
 FR B0000000  C0001211
 FR B0000000  C0001212
 FR B0000000  C0001213
 FR B0000000  C0001214
 FR B0000000  C0001215
 FR B0000000  C0001216
 FR B0000000  C0001220
 FR B0000000  C0001221
 FR B0000000  C0001245
 FR B0000000  C0001249
 FR B0000000  C0001250
 FR B0000000  C0001251
 FR B0000000  C0001266
 FR B0000000  C0001267
 FR B0000000  C0001275
 FR B0000000  C0001285
 FR B0000000  C0001300
 FR B0000000  C0001301
 FR B0000000  C0001302
 FR B0000000  C0001303
 FR B0000000  C0001304
 FR B0000000  C0001305
 FR B0000000  C0001306
 FR B0000000  C0001307
 FR B0000000  C0001308
 FR B0000000  C0001323
 FR B0000000  C0001324
 FR B0000000  C0001325
 FR B0000000  C0001329
 FR B0000000  C0001330
 FR B0000000  C0001331
 FR B0000000  C0001332
 FR B0000000  C0001333
 FR B0000000  C0001345
 FR B0000000  C0001346
 FR B0000000  C0001347
 FR B0000000  C0001348
 FR B0000000  C0001349
 FR B0000000  C0001350
 FR B0000000  C0001351
 FR B0000000  C0001353
 FR B0000000  C0001366
 FR B0000000  C0001367
 FR B0000000  C0001368
 FR B0000000  C0001369
 FR B0000000  C0001375
 FR B0000000  C0001385
 FR B0000000  C0001387
 FR B0000000  C0001391
 FR B0000000  C0001395
 FR B0000000  C0001398
 FR B0000000  C0001404
 FR B0000000  C0001406
 FR B0000000  C0001410
 FR B0000000  C0001416
 FR B0000000  C0001419
 FR B0000000  C0001420
 FR B0000000  C0001421
 FR B0000000  C0001422
 FR B0000000  C0001423
 FR B0000000  C0001424
 FR B0000000  C0001425
 FR B0000000  C0001426
 FR B0000000  C0001427
 FR B0000000  C0001438
ENDATA
