# Supplementary material for: Reply to “Do genome-scale models need exact solvers or clearer standards?”
Source: Mol Syst Biol. 2015 Oct 14;11(10):830. doi: 10.15252/msb.20156548 (PMC4631201; doi:10.15252/msb.20156548)
Supplement: Supplementary file 3 — Dataset EV3 [file msb0011-0830-sd3.zip › msb0011-0830-sd3/Dataset3/Example1-NEOSsolvers/NEOSdemo.pyw]

### Import the relevant functions
>>> from ModelProcessing import *
>>> from lp import *
### Load the parsed models for iIN800, one Mongoose-style (SC4) and one Cobra-style (SC4c)
### See CobraRecords2.pyw and SBMLRecords2.pyw for details of how the models were created
>>> s = shelve.open('SC4Model')
>>> SC4 = s['SC4']
>>> t=shelve.open('SC4cModel')
>>> SC4c=t['SC4c']
### Check that the source file is right
>>> SC4c.description
{'Source File': 'Saccharomyces cerevisiae iIN800.xml', 'ID': 'iIN800', 'Name': 'S. cerevisiae genome-scale model'}
### Compare the full matrices between the two models
>>> Diffs=compareMatrices(SC4.fullMatrix,SC4c.fullMatrix)
>>> Diffs
[]
### Check that they have the same irreversible reactions
>>> SC4.findIrreversibleReactions()==SC4c.findIrreversibleReactions()
True
### Check that the Cobra-style parse is strictly more constrained than the Mongoose-style one
>>> Ext0=[i for i,x in enumerate(SC4.metabolites) if x.external]
>>> Ext1=[i for i,x in enumerate(SC4c.metabolites) if x.external]
>>> len(set(Ext1).difference(Ext0))
0
### Find the reaction identified as the biomass reaction in the Mongoose=style parse
>>> SC4.findBiomassReaction()
1702
### Check that it is irreversibility-blocked in both models
>>> SC4.reactions[1702].reductionStatus
2
>>> SC4c.reactions[1702].reductionStatus
2
### Construct the MPS file encoding the feasibility of reaction 1702 subject to SC4c's constraints
>>> make_mps_feasible(SC4c.Matrix, 1702, SC4c.findIrreversibleReactions(), filename = 'SC4cInfeasible.mps', Name='SC4cInfeasible')
