# Supplementary material for: Reply to “Do genome-scale models need exact solvers or clearer standards?”
Source: Mol Syst Biol. 2015 Oct 14;11(10):830. doi: 10.15252/msb.20156548 (PMC4631201; doi:10.15252/msb.20156548)
Supplement: Supplementary file 3 — Dataset EV3 [file msb0011-0830-sd3.zip › msb0011-0830-sd3/Dataset3/Example4-Irreversibility/IrrevBlockage.pyw]

Python 2.7.5 (v2.7.5:ab05e7dd2788, May 13 2013, 13:18:45) 
[GCC 4.2.1 (Apple Inc. build 5666) (dot 3)] on darwin
Type "copyright", "credits" or "license()" for more information.
>>> ================================ RESTART ================================
>>> 
>>> from ModelProcessing import *
>>> for model in ['HS1','LL1','MG1','RS1']:
	curFile = shelve.open(model+'cModel')
	cur=curFile[model+'c']
	curFile.close()
	curIrr=cur.findIrreversibleReactions()
	curBio=cur.findBiomassReaction()
	curMat=cur.Matrix
	assert(curBio in curIrr)
	curWeight=[(1 if i == curBio else 0) for i in curIrr]
	curProof=findPosSupport(curMat,curIrr,curWeight,Filename=model+'cProof.lp')
	curVec=curProof[1]
	curVecFull=[0 for i in range(len(cur.reactions))]
	for key in curVec:
		if key.startswith('Y'):
			curVecFull[int(key[1:])] = curVec[key]
	assert(all([i in curIrr for i,v in enumerate(curVecFull) if v]))
	assert(vectorInSpan(curMat,curVecFull,Filename=model+'cCheck.lp'))
	print(model)
	
HS1
LL1
MG1
RS1
