# Supplementary material for: Reply to “Do genome-scale models need exact solvers or clearer standards?”
Source: Mol Syst Biol. 2015 Oct 14;11(10):830. doi: 10.15252/msb.20156548 (PMC4631201; doi:10.15252/msb.20156548)
Supplement: Supplementary file 3 — Dataset EV3 [file msb0011-0830-sd3.zip › msb0011-0830-sd3/Dataset3/Example3-Stoichiometry/StoichBlockage.pyw]

Python 2.7.5 (v2.7.5:ab05e7dd2788, May 13 2013, 13:18:45) 
[GCC 4.2.1 (Apple Inc. build 5666) (dot 3)] on darwin
Type "copyright", "credits" or "license()" for more information.
>>> ================================ RESTART ================================
>>> 
>>> from ModelProcessing import *
### Extract the model from the shelve file
>>> s=shelve.open('AT1cModel')
>>> AT1c=s['AT1c']; s.close()
### Find the biomass reaction and check its reduction status
### Note that because of the canonical order of the reduction steps,
### a status of 2 may mean stoichiometry or irreversibility blockage
>>> AT1Bio=AT1c.findBiomassReaction()
>>> AT1c.reactions[AT1Bio].reductionStatus
2
### Construct the vector proving the stoichiometry blockage
>>> EB=[1 if i == AT1Bio else 0 for i in range(len(AT1c.reactions))]
### Check that it is indeed in the span of the stoichiometric matrix
>>> Mat=AT1c.Matrix
>>> vectorInSpan(Mat,EB,Filename='AT1cProof.lp')
True
### Check to ensure that the linear combination correctly simplifies
### to the standard basis vector corresponding to the biomass reaction
>>> U=parseOutput('AT1cProof.sol',True)
>>> len(U)
2
>>> U[0]
Fraction(13, 1000)
>>> vec=[0 for x in range(len(Mat[0]))]
>>> for key in U[1]:
	if key.startswith('X'):
		row = int(key[1:])
		mult = U[1][key]
		for ind in range(len(Mat[0])):
			vec[ind] += (mult * Mat[row][ind])

			
>>> [i for i,x in enumerate(vec) if x]
[46]
### The non-zero entry should be the negative of the objective value
>>> vec[46]
Fraction(-13, 1000)
>>> AT1Bio
46 
